# Supplementary material for: The Impact of Different Withering Approaches on the Metabolism of Flavor Compounds in Oolong Tea Leaves
Source: Foods. 2022 Nov 11;11(22):3601. doi: 10.3390/foods11223601 (PMC9689020; doi:10.3390/foods11223601)
Supplement: Supplementary file 1 [file foods-11-03601-s001.zip]

Archive with 6 entries (6 files):
- Table S1 The shared DRNs in both  SW_CK and IW_CK groups.xlsx
- Table S2 The DRNs of SW_IW.xlsx
- Table S3 The shared DRVs in both SW_CK and IW_CK groups.xlsx
- Table S4 The DRVs of SW_IW.xlsx
- Table S5 The shared DRPs in both SW_CK and IW_CK.xlsx
- Table S6 The DRPs of SW_IW.xlsx
