# Supplementary material for: The Impact of Different Withering Approaches on the Metabolism of Flavor Compounds in Oolong Tea Leaves
Source: Foods. 2022 Nov 11;11(22):3601. doi: 10.3390/foods11223601 (PMC9689020; doi:10.3390/foods11223601)
Supplement: Supplementary file 1 [file foods-11-03601-s001.zip › Table S1 The shared DRNs in both SW_CK and IW_CK groups.xlsx]

## Sheet: Sheet1
	Formula	Compounds	Class I	CAS	Level	CK1	CK2	CK3	SW1	SW2	SW3	IW1	IW2	IW3
Hmln002597	C10H9NaO4	Sodium ferulate	Others	24276-84-4	B	149660	158620	172330	77494	67358	60253	52666	46118	69331
Hmln003605	C30H48O6	Myrianthic acid	Terpenoids	89786-84-5	B	4397.1	3046.3	5140.5	13229	8090	8406.1	8802	8456.2	9326.1
Hmsn002272	C15H20O8	Demethyl coniferin	Phenolic acids	-	B	255130	134950	207820	102830	83775	94017	82562	55869	63452
Hmyp007081	C12H18O3	Oxyphyllenone B	Terpenoids	-	B	8557.5	14897	18662	341420	278860	115360	71365	105200	95796
Lmbp000123	C6H13NO2S	L-Homomethionine	Amino acids and derivatives	25148-30-5	B	208740	263760	253280	110720	149210	59839	107670	62992	130820
Lmcp005411	C44H34O20	Theaflavin-3-O-(3-O-methyl)gallate-3-gallate	Tannins	951755-29-4	B	9	9	9	3766.9	2191.5	9	9	2459.7	1202.5
Lmfp003891	C31H28O13	Apigenin-8-C-(2''-feruloyl)glucoside	Flavonoids	-	B	3749.8	4216.8	3750.9	9424.9	6246.2	14372	17503	12158	16796
Lmhn002574	C20H16O11	Caffeoyl(p-Hydroxybenzoyl)tartaric acid	Phenolic acids	-	B	9	9	9	9	8857.8	17688	16506	20883	21092
Lmhp007840	C27H52NO7P	LysoPC 19:2	Lipids	-	B	9	9	9	6351.9	5727.2	3014.3	2991.3	3096.2	2730.6
Lmhp008744	C33H56O14	1-α-Linolenoyl-glycerol-2,3-di-O-glucoside	Lipids	-	A	4373.2	3565.6	5987.5	11730	14170	14063	8162	9280	10543
Lmmn002274	C26H34O11	Isolariciresinol-9'-O-glucoside	Lignans and Coumarins	63358-12-3	B	31540	42212	31391	59100	79104	90797	123010	115150	101850
Lmmp004504	C15H10O6	2'-Hydroxygenistein	Flavonoids	1156-78-1	B	83073	76127	61031	41984	23359	29135	18855	22609	28839
Lmqn004838	C15H8O8	3-O-Methylellagic acid	Tannins	-	A	1713100	2685800	2294000	955620	842680	970220	662880	585020	933120
Lmqp008175	C10H10O2	Methyl Cinnamate	Phenolic acids	103-26-4	B	36567	33059	36521	13045	9986.3	15223	12416	15411	14192
Lmyn006227	C15H10O5	Galangin (3,5,7-Trihydroxyflavone)	Flavonoids	548-83-4	B	30136	32734	28681	15356	15388	13470	14230	14137	17160
MA10039492	C6H6O6	Dehydroascorbic acid	Others	490-83-5	B	873610	816270	907170	410020	288010	268370	404690	248530	537870
mws0009	C10H10O3	Coniferaldehyde	Phenolic acids	20649-42-7	B	9	9	9	34984	36064	29241	24181	9	20837
mws0032	C15H10O8	Myricetin	Flavonoids	529-44-2	A	222900	140350	169790	81886	51612	82727	79135	83863	43727
mws0044	C15H12O7	Dihydroquercetin(Taxifolin)	Flavonoids	480-18-2	A	306750	426360	419330	146410	117700	212930	127760	172320	97225
mws0064	C15H12O6	Eriodictyol (5,7,3',4'-Tetrahydroxyflavanone)	Flavonoids	552-58-9	B	198890	178620	166060	76988	49802	59133	48674	51988	54082
mws0145	C8H8O3	O-Anisic acid (2-Methoxybenzoic acid)	Phenolic acids	529-75-9	B	68697	55294	68988	19791	30880	22268	16656	14015	30034
mws0242	C8H14O4	Suberic Acid	Organic acids	505-48-6	B	6129.9	9	9	24332	18304	11897	10325	15515	12334
mws0437	C5H12O5	D-Arabitol	Others	488-82-4	B	67305	67384	68104	31942	28404	28048	23429	22527	26124
mws0574	C4H8O3	2-Hydroxyisobutyric acid	Organic acids	594-61-6	B	37333	41798	42659	163770	218870	188360	93834	90278	94639
mws0924	C6H10O4	2-Methylglutaric acid	Organic acids	617-62-9	B	58600	56647	47634	172410	184640	142180	99561	121280	131230
mws1078	C7H7NO2	Anthranilic Acid	Phenolic acids	118-92-3	A	203680	272640	206490	132250	100040	79810	112380	93581	112890
mws1094	C15H12O6	Aromadendrin (Dihydrokaempferol)	Flavonoids	480-20-6	B	65107	85980	78391	15662	19570	23888	11595	20528	9670.7
mws1195	C10H10O3	p-Coumaric acid methyl ester	Phenolic acids	3943-97-3	A	10914000	12082000	12734000	4754300	3425000	3690200	3228100	3180300	3801300
mws1293	C29H24O12	Theaflavin	Tannins	4670-05-7	A	74010	76271	120050	495160	258440	266220	220180	395680	200290
mws1294	C36H28O16	Theaflavin-3-gallate	Tannins	30462-34-1	A	16774	14190	28548	107090	48050	50371	42654	74467	41400
mws1295	C36H28O16	Theaflavin-3'-Gallate	Tannins	28543-07-9	A	26596	26552	42035	178160	90884	80818	83814	127620	65694
mws1565	C17H24O10	Geniposide	Terpenoids	24512-63-8	B	2509600	1687000	1512100	4487800	3986800	3888900	4033000	4972500	6226200
pma6389	C18H16O7	Ayanin (3',5-Dihydroxy-3,4',7-Trimethoxyflavone)	Flavonoids	572-32-7	B	14137	19436	17759	5453	4489.6	4523.8	5388.9	5607	4360.2
pmb0142	C9H8O3	Caffeic aldehyde	Phenolic acids	141632-15-7	B	415870	561800	218310	734810	1699200	1540000	892770	1538500	807960
pmb0492	C34H37N3O6	N',N'',N'''-p-Coumaroyl-cinnamoyl-caffeoyl spermidine	Alkaloids	-	B	461770	448420	381700	226700	145120	155560	197310	179040	191800
pmb1912	C20H23N7O7	10-Formyltetrahydrofuran	Alkaloids	2800-34-2	A	919660	916030	941180	435140	358110	441060	388260	384720	401110
pmb2795	C10H10O3	4-Methoxycinnamic acid	Phenolic acids	830-09-1	A	4438400	5074400	5370700	1740400	1317900	1386000	1221900	1272300	1527900
pme0088	C15H10O6	Luteolin (5,7,3',4'-Tetrahydroxyflavone)	Flavonoids	491-70-3	A	147530	142530	139540	80209	53313	63551	48740	59516	53362
pme0220	C13H20O3	Methyl jasmonate	Organic acids	1211-29-6	B	7824	10561	8223.4	434320	332330	142140	93160	138940	142290
pme0376	C15H12O5	Naringenin (5,7,4'-Trihydroxyflavanone)	Flavonoids	480-41-1	A	468900	495910	469570	145220	138430	122070	119890	139830	133140
pme1654	C12H18O3	Jasmonic acid	Organic acids	77026-92-7	B	39251	80723	86977	1739400	1583300	633080	360540	645290	539940
pme2074	C18H29NO4	(-)-Jasmonoyl-L-Isoleucine	Organic acids	120330-93-0	B	20412	16588	21443	351980	453370	214760	128390	269240	220220
pme2563	C8H14N2O5S	γ-Glu-Cys	Amino acids and derivatives	636-58-8	B	18295	12456	8474.1	33219	32058	29134	84649	41740	74014
pme3011	C4H9NO2	γ-Aminobutyric acid	Organic acids	56-12-2	B	332100	311720	313040	943690	918250	748920	907310	530830	623950
pmf0371	C16H12O7	Pedalitin	Flavonoids	22384-63-0	A	1537600	2369600	2333000	847640	746350	834810	631450	517470	901330
pmf0534	C10H12O2	Hinokitiol	Terpenoids	499-44-5	B	22830	88514	25176	352310	281220	123290	102340	145850	143960
pmn001606	C20H38O2	Eicosenoic acid	Lipids	26764-41-0	A	9	9	9	351600	321990	562940	242320	285980	285880
pmp000234	C27H26O11	Salcolin A	Flavonoids	-	A	250220	189790	183050	464430	663850	558330	538430	535110	535930
pmp000235	C27H26O11	Salcolin B	Flavonoids	-	A	24842	21398	24785	50484	61825	54757	53115	55171	49910
pmp000571	C15H10O5	Apigenin	Flavonoids	520-36-5	B	31045	33525	29870	11713	8365.3	12479	12625	12401	17472
pmp001086	C6H6O3	5-Hydroxymethylfurfural	Phenolic acids	67-47-0	B	410410	482920	492420	1108000	977140	1020200	1252600	1032500	942000
pmp001275	C31H61O14N	3-Hydroxypropyl palmitate glc-glucosamine	Alkaloids	-	A	344560	234280	276250	1060800	1216100	630830	698190	634960	786830
Xmgn006542	C10H10O4	Dimethyl Phthalate	Phenolic acids	131-11-3	B	267240	298240	335370	139600	121590	115490	93975	86749	121340
YC512117	C18H28O2	Stearidonic acid	Lipids	20290-75-9	B	9	9	9	1862.5	1543.7	937.38	969.82	995.05	864.44
Zmhn001102	C14H16O8	5,7-Dihydroxy-1(3H)-isobenzofuran-one-O-glucoside	Others	-	B	198000	209830	171050	117590	56283	102660	76741	87643	70623
Zmsn001980	C21H28O8	Ixerisoside D	Terpenoids	-	A	605860	749990	622030	199300	323310	209740	165100	143710	183990
																												94639
