# Supplementary material for: The Impact of Different Withering Approaches on the Metabolism of Flavor Compounds in Oolong Tea Leaves
Source: Foods. 2022 Nov 11;11(22):3601. doi: 10.3390/foods11223601 (PMC9689020; doi:10.3390/foods11223601)
Supplement: Supplementary file 1 [file foods-11-03601-s001.zip › Table S2 The DRNs of SW_IW.xlsx]

## Sheet: Sheet1
	Formula	Compounds	CAS	Level	IW1	IW2	IW3	SW1	SW2	SW3	VIP	Fold_Change	Log2FC	Type
mws0574	C4H8O3	2-Hydroxyisobutyric acid	594-61-6	B	93834	90278	94639	163770	218870	188360	1.75102	2.04842	1.03451	up
mws0972	C6H12O3	6-Hydroxyhexanoic acid	1191-25-9	B	36913	38749	38935	83165	100130	86094	1.78084	2.35075	1.23312	up
HJKP000649	C8H9NO	N-benzylformamide	6343-54-0	B	147520	157120	110500	253300	370680	237500	1.62147	2.07516	1.05322	up
mws0921	C9H10O2	p-Coumaryl alcohol	3690-05-9	B	5067.2	4500.8	9	12019	16242	14661	1.06741	4.48178	2.16407	up
Lmmn001643	C9H8O3	2-Hydroxycinnamic acid	583-17-5	B	334130	352020	312420	602030	945090	729510	1.7059	2.27989	1.18896	up
Lmbn002648	C9H8O3	α-Hydroxycinnamic Acid	5801-57-0	B	169140	160930	169010	314930	511100	364180	1.70998	2.38481	1.25387	up
mws0898	C10H12O2	Isoeugenol	97-54-1	B	2160	3174.4	2640.2	9	3879.2	9	1.16838	0.488702	-1.03297	down
mws0346	C9H10O3	3-(3-Hydroxyphenyl)-propionic acid	621-54-5	B	9	9	1340.9	2695.1	2141.5	2308.5	1.37818	5.258	2.39451	up
pme0266	C10H18O4	Sebacate	111-20-6	A	2002.4	1361.3	2063.1	3790.8	4930.1	2729.1	1.58091	2.1099	1.07717	up
Hmyp007081	C12H18O3	Oxyphyllenone B	-	B	71365	105200	95796	341420	278860	115360	1.44072	2.70097	1.43348	up
pme1654	C12H18O3	Jasmonic acid	77026-92-7	B	360540	645290	539940	1739400	1583300	633080	1.39956	2.5591	1.35564	up
pme0220	C13H20O3	Methyl jasmonate	1211-29-6	B	93160	138940	142290	434320	332330	142140	1.35649	2.42739	1.27941	up
pmb2643	C14H26O2	Myristoleic acid	544-64-9	A	1400.1	1428.5	1422.2	2832.2	8167.8	3410.5	1.5647	3.39007	1.76131	up
pmb0962	C10H22N2O4	L-Lysine-Butanoic Acid	80407-71-2	B	61590	82063	44497	208870	81564	177870	1.37854	2.48899	1.31556	up
pme2563	C8H14N2O5S	γ-Glu-Cys	636-58-8	B	84649	41740	74014	33219	32058	29134	1.49874	0.471106	-1.08588	down
mws0361	C16H30O2	Palmitoleic Acid	373-49-9	A	2215.7	2446.3	1848.3	2675.5	9878.4	3199.7	1.18922	2.4198	1.27489	up
mws0383	C17H32O2	10-Heptadecenoic Acid	29743-97-3	A	13754	14947	14039	55382	60457	46640	1.78597	3.80157	1.92659	up
Zmgn005057	C18H34O3	9,10-Epoxyoctadecanoic Acid	2443-39-2	B	9	133530	116420	9	9	9	1.28146	0.000108018	-13.1764	down
pmp001045	C15H22O8	Bartsioside	62133-72-6	B	9	73079	9	84643	59548	56786	1.22745	2.74946	1.45915	up
Hmlp003129	C20H22O6	Matairesinol	580-72-3	A	83922	27119	58683	24014	21733	28060	1.29855	0.434865	-1.20136	down
Cmjn004337	C18H26O10	Benzyl-(2''-O-xylosyl)glucoside	-	B	61692	43664	58540	19512	23158	29662	1.66992	0.441329	-1.18007	down
mws0289	C23H46NO7P	LysoPE 18:1	89576-29-4	A	242350	322300	244000	715440	672720	527290	1.71666	2.3687	1.2441	up
pmb0880	C23H48NO7P	LysoPE 18:0(2n isomer)	-	B	3443.5	3673.8	3997.9	9013	8823.7	7040.8	1.76096	2.23815	1.16231	up
Lmhp009802	C25H46NO7P	LysoPE 20:3(2n isomer)	-	B	8863.1	8138	6978.2	21467	23369	22798	1.77459	2.82052	1.49596	up
Lmhp010040	C25H46NO7P	LysoPE 20:3	-	B	7247.2	9715.2	5187.4	21579	23725	20707	1.69534	2.98021	1.57541	up
Lmhp010757	C25H48NO7P	LysoPE 20:2	-	B	16446	24059	14262	46369	48637	40113	1.68156	2.46716	1.30285	up
Lmhp010514	C25H48NO7P	LysoPE 20:2(2n isomer)	-	B	4844.5	6436.4	4188.9	10870	11157	10342	1.68885	2.0924	1.06516	up
pmp001281	C26H52NO7P	LysoPC 18:1	-	A	2684400	3543500	2894900	9004400	8257200	6797900	1.74453	2.63729	1.39906	up
Lmhp010908	C27H54NO7P	LysoPC 19:1	-	B	5760.2	8793	6496.9	15430	15704	11737	1.64442	2.03662	1.02617	up
pmb2228	C27H56NO7P	LysoPC 19:0	108273-88-7	B	9	9	2575.1	5729	4685.5	6066.5	1.39051	6.35571	2.66805	up
Lmdn001925	C26H34O12	Olivil-4'-O-glucoside	76880-93-8	B	39866	83844	75368	116890	157640	132830	1.49426	2.04623	1.03297	up
pmp001282	C28H50NO7P	Propyl 2-(trimethylammonio)ethyl phosphate	-	B	80546	109000	92970	316930	269380	225850	1.74182	2.87474	1.52343	up
Lmhp011549	C28H56NO7P	LysoPC 20:1	-	A	26471	37583	28184	73668	80887	60798	1.70934	2.33475	1.22327	up
pmb0680	C36H36O17	Vitexin-7-O-(6''-p-coumaroyl)glucoside	-	B	50608	59124	50486	9	9	37810	1.34447	0.236103	-2.08251	down
