# Supplementary material for: The Impact of Different Withering Approaches on the Metabolism of Flavor Compounds in Oolong Tea Leaves
Source: Foods. 2022 Nov 11;11(22):3601. doi: 10.3390/foods11223601 (PMC9689020; doi:10.3390/foods11223601)
Supplement: Supplementary file 1 [file foods-11-03601-s001.zip › Table S3 The shared DRVs in both SW_CK and IW_CK groups.xlsx]

## Sheet: Sheet1
Index	Compounds	Exact mass(Da)	Formula	NIST_RI	Class	CAS	RT	RI	Match factor	CK_1	CK_2	CK_3	SW_1	SW_2	SW_3	IW_1	IW_2	IW_3
D106	1,4-Diacetylbenzene	162.068	C10H10O2	1461	Ketone	1009-61-6	20.06	1313.41	78.15	1	1	1	38712.6	29367.6	38334.3	31934.5	31171.6	23701.2
KMW0204	Hexyl acetate	144.115	C8H16O2	1014	Ester	142-92-7	11.43	1014.88	95.86	82285.4	134072	115105	561288	943302	703435	391970	468486	273245
KMW0372	Hexyl butyrate	172.146	C10H20O2	1185	Ester	2639-63-6	16.71	1192.99	93.63	14277.8	9787.67	10806.1	42267.5	58223.5	59667	30494.3	39129.4	23760.2
KMW0532	Hexyl hexanoate	200.178	C12H24O2	1379	Ester	6378-65-0	22	1387.14	80.14	6263.17	2946.52	2483.87	26054.2	30263	25198.3	11292.8	26498.2	6990.61
KMW0555	trans-α-Bergamotene	204.188	C15H24	1431	Olefin	13474-59-4	25.5	1528.32	81.69	3703.68	3005.33	3093.44	1	1	1	1	1	1
KMW0616	γ-Cadinene	204.188	C15H24	1543	Terpenes	39029-41-9	25.33	1521.25	79.02	20472.9	12106.6	12603.8	2720.5	2647.97	3648.64	2948.8	3246.93	2900.74
KMW0626	1,2,3,4-Tetrahydro-4-isopropyl-1,6-dimethylnaphthalene	202.172	C15H22	1523	Terpenes	483-77-2	25.54	1530.21	71.21	34443.8	26887	32576.3	3834.97	3841.67	4916.94	5329.06	7146.32	5401.75
XMW0147	1-Methyl-4-(6-methylhept-5-en-2-yl)cyclohexa-1,3-diene	204.188	C15H24	1480	Terpenes	451-55-8	24.43	1483.88	72.7	5734.71	2756.36	3541.46	1	1	1	1	1	1
XMW0264	Naphthalene, 1,2,3,5,6,7,8,8a-octahydro-1-methyl-6-methylene-4-(1-methylethyl)	204.188	C15H24	1464	Terpenes	150320-52-8	24.07	1469.49	67.99	8820.01	5338.29	5495.19	1	1	1	1	1	1
XMW0812	(1-Methyl-1-propylpentyl)benzene	204.188	C15H24	1504	Aromatics	54932-91-1	23.25	1436.64	62.92	19669.2	10018.3	12094	1	1	1	1	1	1
XMW0993	2,5-Dimethyl-1,2,3,4-tetrahydropyrimido[1,6-a]indole	200.131	C13H16N2	1694	Heterocyclic compound	22106-07-6	26.03	1550.92	63.21	11727.3	7958.48	9841.43	993.011	918.847	1178.96	1076.11	1787.49	1131.75
	T
