# Supplementary material for: The Impact of Different Withering Approaches on the Metabolism of Flavor Compounds in Oolong Tea Leaves
Source: Foods. 2022 Nov 11;11(22):3601. doi: 10.3390/foods11223601 (PMC9689020; doi:10.3390/foods11223601)
Supplement: Supplementary file 1 [file foods-11-03601-s001.zip › Table S4 The DRVs of SW_IW.xlsx]

## Sheet: Sheet1
Chemical Name	SW1	SW2	SW3	IW1	IW2	IW3
alpha-Ionone	32294.2	34428.2	46716.5	14348.9	11630.2	12979.2
beta-Ionone	229640	237218	331500	103987	118340	111214
Jasmine lactone	27256	49982.2	40559.9	8730.8	26946.1	8586.45
4,6-Dimethyl-2,7-nonadien-5-one	15254.3	16739.5	20361.9	7757.47	8696.95	7336.91
2-Hexyl-furan	19252.7	20302.7	19437.7	9683.89	12793.8	6860.58
Phenylethyl butyrate	1310.12	1052.64	1016.08	1	1	1
(Z)-3-Hexenyl formate	30467.8	76816.3	37331.5	10807.1	17566	11527.6
3-Methyl-3-buten-1-ol, acetate	14018.4	19641.4	21947.2	7749.64	4246.52	10359.4
Hexyl acetate	561288	943302	703435	391970	468486	273245
Benzyl acetate	92805.2	120524	77928.1	44404.6	56914.8	17431.4
(Z)-3-Hexenyl Butyrate	1.99461e+06	2.7761e+06	2.32373e+06	1.11655e+06	1.2952e+06	1.06141e+06
Hexyl butyrate	42267.5	58223.5	59667	30494.3	39129.4	23760.2
(Z)-3-Hexenyl 2-methylbutanoate	31868.1	40521.7	72399.8	6681	29736.8	6836.48
(Z)-3-Hexenyl hexanoate	1.59598e+06	1.87305e+06	1.66371e+06	553250	1.25095e+06	396685
Hexyl hexanoate	26054.2	30263	25198.3	11292.8	26498.2	6990.61
(E)-2-hexenyl acetate	285565	594327	409834	145935	121912	68726.1
Butanoic acid, 5-hexenyl ester	381897	643394	516225	209315	169992	100716
Cyclopentanol acetate	83287.5	104890	131521	42788	37607.2	53255
(Z)-pent-2-enyl butyrate	18614.7	26825.1	25229.6	11899.3	12216.4	12319.6
(Z)-3-Hexenyl (E)-2-butenoate	42811.8	52120.1	53117.3	18093.2	33527.4	15156.2
Hexanoic acid hex-3-enyl ester	152077	209150	169744	42776.7	82937.8	18442.8
Z-3-Hexenyl valerate	525890	515854	665254	176755	472258	193576
(Z)-3-hexen-1-yl octanoate	6047.61	8464.46	6733.52	2076.19	4460.51	1848.65
1,3,5-Triethylbenzene	1833.07	1263.14	3189.29	1	1	1
(E)-2-Nonenal	40719.4	37324.3	33252	18826.3	16245.4	14968.6
1,2-Octanediol	910.253	912.152	867.13	1	1	1
3,7-dimethyl-1,5,7-Octatrien-3-ol	10791.7	16882.8	15146.1	3824.21	6369.99	3927.16
(E)-3-Methylpenta-1,3-diene-5-ol	179014	222985	386506	75983.2	48133.8	150626
cis-3-Hexenyl cis-3-hexenoate	867165	998224	931914	335345	550556	285324
