# Supplementary material for: The Impact of Different Withering Approaches on the Metabolism of Flavor Compounds in Oolong Tea Leaves
Source: Foods. 2022 Nov 11;11(22):3601. doi: 10.3390/foods11223601 (PMC9689020; doi:10.3390/foods11223601)
Supplement: Supplementary file 1 [file foods-11-03601-s001.zip › Table S5 The shared DRPs in both SW_CK and IW_CK.xlsx]

## Sheet: Sheet1
	CK1	CK2	CK3	SW1	SW2	SW3	IW1	IW2	IW3	CK_mean	SW_mean	IW_mean	Symbol	Description	KEGG_A_class	KEGG_B_class	Pathway	K_ID	GO Component	GO Function	GO Process
CSS0000136	41402.7	67817.8	51587.7	15138.7	16244.5	9344.74	15542.2	18677.5	11886.5	53602.7	13576	15368.7	TUBA3	PREDICTED: tubulin alpha chain isoform X2 [Prunus mume]	Cellular Processes	Transport and catabolism	ko04145//Phagosome	K07374	GO:0005737//cytoplasm;GO:0005874//microtubule	GO:0003924//GTPase activity;GO:0005200//structural constituent of cytoskeleton;GO:0005525//GTP binding	GO:0007017//microtubule-based process;GO:0051258//protein polymerization
CSS0000281	159208	128579	108546	15575.8	11252.1	16123	71955.4	92165.3	83281.7	132111	14317	82467.5	-	PREDICTED: calnexin homolog [Nelumbo nucifera]	Genetic Information Processing;Cellular Processes	Folding, sorting and degradation;Transport and catabolism	ko04141//Protein processing in endoplasmic reticulum;ko04145//Phagosome	K08054;K08054	GO:0005783//endoplasmic reticulum	GO:0005509//calcium ion binding;GO:0051082//unfolded protein binding	GO:0006457//protein folding
CSS0000492	21524.2	29286.1	25976.4	8322.25	10181.1	7600.09	12398.7	11734.3	12204.3	25595.6	8701.14	12112.4	-	PREDICTED: importin-4 [Vitis vinifera]	-	-	-	-	GO:0005643//nuclear pore;GO:0005829//cytosol	GO:0008536//Ran GTPase binding;GO:0008565//protein transporter activity	GO:0000059//protein import into nucleus, docking;GO:0006094//gluconeogenesis;GO:0007010//cytoskeleton organization;GO:0010498//proteasomal protein catabolic process
CSS0000517	12069.3	9991.83	11512.2	29965.6	36621.7	33090.5	30822.2	30372.3	29872.3	11191.1	33225.9	30355.6	CEY00_Acc04863	PREDICTED: chitinase 1-like [Elaeis guineensis]	Metabolism;Metabolism;Environmental Information Processing	Global and overview maps;Carbohydrate metabolism;Signal transduction	ko01100//Metabolic pathways;ko00520//Amino sugar and nucleotide sugar metabolism;ko04016//MAPK signaling pathway - plant	K20547;K20547;K20547	GO:0005576//extracellular region;GO:0005618//cell wall;GO:0005773//vacuole	GO:0004568//chitinase activity;GO:0008061//chitin binding	GO:0000272//polysaccharide catabolic process;GO:0006032//chitin catabolic process;GO:0006952//defense response;GO:0016998//cell wall macromolecule catabolic process
CSS0001358	9858.22	9300.21	10496.7	34883.3	40203.5	40394.2	32106.9	30447.5	32628.6	9885.04	38493.7	31727.7	EO	PREDICTED: 2-methylene-furan-3-one reductase-like [Eucalyptus grandis]	-	-	-	-	-	GO:0003960//NADPH:quinone reductase activity;GO:0008270//zinc ion binding	GO:0055114//oxidation-reduction process
CSS0001442	75468.2	70566.4	88613	31146.7	29751.5	20596.1	42600.3	44353.4	41307.9	78215.8	27164.8	42753.9	PAL	RecName: Full=Phenylalanine ammonia-lyase [Camellia sinensis]	Metabolism;Metabolism;Metabolism;Metabolism	Global and overview maps;Global and overview maps;Biosynthesis of other secondary metabolites;Amino acid metabolism	ko01100//Metabolic pathways;ko01110//Biosynthesis of secondary metabolites;ko00940//Phenylpropanoid biosynthesis;ko00360//Phenylalanine metabolism	K10775;K10775;K10775;K10775	GO:0005737//cytoplasm	GO:0045548//phenylalanine ammonia-lyase activity	GO:0006559//L-phenylalanine catabolic process;GO:0009800//cinnamic acid biosynthetic process
CSS0001622	20081	15390.4	14578.6	39291.4	42818.6	53763.4	26159.5	41514.1	36390.4	16683.3	45291.1	34688	FRAA3	PREDICTED: major allergen Pru ar 1-like [Nelumbo nucifera]	-	-	-	-	-	-	-
CSS0001758	48877.4	49709.3	49355.6	21308.7	16120.5	27071.7	34787.9	31888.1	30905.9	49314.1	21500.3	32527.3	Syncrip	PREDICTED: nucleolin-like [Populus euphratica]	-	-	-	-	-	GO:0097159//organic cyclic compound binding;GO:1901363//heterocyclic compound binding	-
CSS0001892	25878.7	21701.1	21192.1	41453.6	36069	44343.6	49692.5	47436.2	45138.2	22924	40622.1	47422.3	-	-	-	-	-	-	-	-	-
CSS0001958	13926.3	20832.4	13703.8	9055.27	8328.94	8362.57	10904.5	6951.05	7430.77	16154.2	8582.26	8428.79	TIM23-2	unnamed protein product [Coffea canephora]	-	-	-	-	-	-	-
CSS0002726	301474	250330	317430	617534	740602	755809	545621	500130	557003	289745	704648	534251	CYP704C1	hypothetical protein POPTR_0014s06790g [Populus trichocarpa]	-	-	-	-	-	GO:0004497//monooxygenase activity;GO:0005506//iron ion binding;GO:0009055//electron carrier activity;GO:0016705//oxidoreductase activity, acting on paired donors, with incorporation or reduction of molecular oxygen;GO:0020037//heme binding	GO:0055114//oxidation-reduction process
CSS0002795	6163.39	4534	7017.02	12190.6	15818	14148.9	18790.8	17461.2	16677.3	5904.8	14052.5	17643.1	Bphyt_4144	Aldolase-type TIM barrel family protein isoform 1 [Theobroma cacao]	-	-	-	-	GO:0005739//mitochondrion;GO:0005829//cytosol	GO:0003938//IMP dehydrogenase activity;GO:0016702//oxidoreductase activity, acting on single donors with incorporation of molecular oxygen, incorporation of two atoms of oxygen;GO:0018580//nitronate monooxygenase activity	GO:0009610//response to symbiotic fungus;GO:0046482//para-aminobenzoic acid metabolic process;GO:0046686//response to cadmium ion;GO:0055114//oxidation-reduction process
CSS0002802	22716.3	23511.2	22071.6	34931.9	37374	44438	36127.7	34989.4	39432.9	22766.4	38914.6	36850	-	hypothetical protein JCGZ_15036 [Jatropha curcas]	-	-	-	-	-	-	-
CSS0003089	644419	588785	595316	1.6439e+06	1.64466e+06	1798536	1.16106e+06	1.12647e+06	1.18015e+06	609507	1.6957e+06	1.15589e+06	At5g10770	PREDICTED: protein ASPARTIC PROTEASE IN GUARD CELL 2 [Vitis vinifera]	-	-	-	-	-	GO:0008233//peptidase activity	-
CSS0004431	70082.9	214000	81254.6	77373.7	46348	35937	59773.3	29479	31171.3	121779	53219.6	40141.2	At5g33370	putative tea geometrid larvae-inducible protein [Camellia sinensis]	-	-	-	-	-	GO:0016788//hydrolase activity, acting on ester bonds	GO:0006629//lipid metabolic process
CSS0004519	16909.6	23484	14422.6	6322.03	5114.52	6359.66	9429.08	9036.82	7464.89	18272.1	5932.07	8643.59	TIC32	PREDICTED: short-chain dehydrogenase TIC 32, chloroplastic [Vitis vinifera]	-	-	-	-	-	GO:0016491//oxidoreductase activity	GO:0055114//oxidation-reduction process
CSS0004622	155606	141709	132206	84085.1	84312.7	101238	105678	87529.3	89943.2	143173	89878.7	94383.3	ABCC14	PREDICTED: ABC transporter C family member 4-like isoform X1 [Nelumbo nucifera]	-	-	-	-	GO:0016021//integral component of membrane	GO:0005524//ATP binding;GO:0032440//2-alkenal reductase [NAD(P)] activity;GO:0042626//ATPase activity, coupled to transmembrane movement of substances	GO:0055085//transmembrane transport;GO:0055114//oxidation-reduction process
CSS0004788	90087.6	87635.1	81701.7	173908	178931	192009	186117	166760	155699	86474.8	181616	169525	CAD1	cinnamyl alcohol dehydrogenase [Gossypium hirsutum]	Metabolism;Metabolism;Metabolism	Global and overview maps;Global and overview maps;Biosynthesis of other secondary metabolites	ko01100//Metabolic pathways;ko01110//Biosynthesis of secondary metabolites;ko00940//Phenylpropanoid biosynthesis	K00083;K00083;K00083	-	GO:0008270//zinc ion binding;GO:0045551//cinnamyl-alcohol dehydrogenase activity;GO:0052747//sinapyl alcohol dehydrogenase activity	GO:0009809//lignin biosynthetic process;GO:0055114//oxidation-reduction process
CSS0004814	19296.8	34564.6	41382.9	162558	241449	93222.5	156236	133676	212850	31748.1	165743	167588	PAE8	PAE [Litchi chinensis]	-	-	-	-	-	-	-
CSS0005108	188289	142213	142167	34301.7	36782.8	49680.3	77626.2	82303.6	79088.4	157556	40254.9	79672.7	KHSRP	PREDICTED: far upstream element-binding protein 1 isoform X2 [Vitis vinifera]	-	-	-	-	-	-	-
CSS0005133	38146.2	38096.3	27405.4	95876.6	69734	75444.4	77703.7	70513.3	51972.5	34549.3	80351.7	66729.8	-	conserved hypothetical protein [Ricinus communis]	-	-	-	-	-	-	-
CSS0005382	62264.3	47704.6	57243	200245	231264	252276	144219	148513	160408	55737.3	227928	151047	SBT1.7	Xylem serine proteinase 1 precursor, putative [Ricinus communis]	-	-	-	-	GO:0009505//plant-type cell wall;GO:0048046//apoplast	GO:0004252//serine-type endopeptidase activity;GO:0042802//identical protein binding	GO:0006508//proteolysis;GO:0043086//negative regulation of catalytic activity;GO:0048359//mucilage metabolic process involved in seed coat development;GO:0080001//mucilage extrusion from seed coat
CSS0005390	4022.05	8341.74	8286.7	31671.5	30888.7	35230.4	18570.3	14785.1	13820.2	6883.5	32596.9	15725.2	DDS	PREDICTED: dammarenediol II synthase-like [Sesamum indicum]	Metabolism;Metabolism	Global and overview maps;Metabolism of terpenoids and polyketides	ko01110//Biosynthesis of secondary metabolites;ko00909//Sesquiterpenoid and triterpenoid biosynthesis	K15813;K15813	-	GO:0016866//intramolecular transferase activity	GO:0008152//metabolic process
CSS0005443	307108	243559	212580	47993.3	53853.2	65226	168419	148596	157315	254416	55690.8	158110	MBD10	PREDICTED: methyl-CpG-binding domain-containing protein 10-like [Citrus sinensis]	-	-	-	-	-	-	-
CSS0005789	288033	233036	274981	15830.6	17721.5	19583.5	104052	89177.7	93754.4	265350	17711.9	95661.6	GSTF12	glutathione S-transferase [Vitis vinifera]	Metabolism	Metabolism of other amino acids	ko00480//Glutathione metabolism	K00799	-	GO:0004364//glutathione transferase activity	GO:0006979//response to oxidative stress
CSS0006467	12037.1	11412.4	17626.7	26150.2	24490	25549	22272.2	23102.1	25183.1	13692.1	25396.4	23519.1	SCPL48	hypothetical protein CISIN_1g010473mg [Citrus sinensis]	-	-	-	-	-	GO:0004185//serine-type carboxypeptidase activity	GO:0006508//proteolysis
CSS0007273	39577.9	74417.6	70187.4	14706.6	13116.4	8938.81	16622.7	16159.9	15039.7	61394.3	12253.9	15940.8	CYP93B1	flavone synthase II [Camellia sinensis]	Metabolism;Metabolism	Global and overview maps;Amino acid metabolism	ko01100//Metabolic pathways;ko00380//Tryptophan metabolism	K07408;K07408	-	GO:0004497//monooxygenase activity;GO:0005506//iron ion binding;GO:0009055//electron carrier activity;GO:0016705//oxidoreductase activity, acting on paired donors, with incorporation or reduction of molecular oxygen;GO:0020037//heme binding	GO:0055114//oxidation-reduction process
CSS0007745	114649	143300	78522.1	53040.6	33672.2	42423.8	46619.7	48282.7	41975.2	112157	43045.5	45625.8	FLS	flavonol synthase [Camellia nitidissima]	Metabolism;Metabolism;Metabolism	Global and overview maps;Global and overview maps;Biosynthesis of other secondary metabolites	ko01100//Metabolic pathways;ko01110//Biosynthesis of secondary metabolites;ko00941//Flavonoid biosynthesis	K05278;K05278;K05278	GO:0005737//cytoplasm	GO:0005506//iron ion binding;GO:0016702//oxidoreductase activity, acting on single donors with incorporation of molecular oxygen, incorporation of two atoms of oxygen;GO:0031418//L-ascorbic acid binding;GO:0045431//flavonol synthase activity;GO:0045486//naringenin 3-dioxygenase activity	GO:0051555//flavonol biosynthetic process;GO:0055114//oxidation-reduction process
CSS0008149	656616	533328	605142	964143	1.14097e+06	1.0173e+06	901843	893123	907246	598362	1.0408e+06	900737	At1g32060	PREDICTED: phosphoribulokinase, chloroplastic-like [Nelumbo nucifera]	Metabolism;Metabolism;Metabolism	Global and overview maps;Global and overview maps;Energy metabolism	ko01100//Metabolic pathways;ko01200//Carbon metabolism;ko00710//Carbon fixation in photosynthetic organisms	K00855;K00855;K00855	GO:0009535//chloroplast thylakoid membrane;GO:0009570//chloroplast stroma;GO:0009941//chloroplast envelope;GO:0010319//stromule;GO:0048046//apoplast	GO:0005524//ATP binding;GO:0008974//phosphoribulokinase activity	GO:0000165//MAPK cascade;GO:0006098//pentose-phosphate shunt;GO:0006364//rRNA processing;GO:0006612//protein targeting to membrane;GO:0009409//response to cold;GO:0009595//detection of biotic stimulus;GO:0009637//response to blue light;GO:0009697//salicylic acid biosynthetic process;GO:0009773//photosynthetic electron transport in photosystem I;GO:0009862//systemic acquired resistance, salicylic …
CSS0009065	257377	177809	204452	95120	73190.9	65753.9	112593	110748	79383	213213	78021.6	100908	DTX46	unnamed protein product [Vitis vinifera]	-	-	-	-	GO:0016020//membrane	GO:0015238//drug transmembrane transporter activity;GO:0015297//antiporter activity	GO:0006855//drug transmembrane transport
CSS0009095	156475	115758	144028	291505	323118	378154	274218	279972	281854	138754	330926	278681	TBL39	PREDICTED: protein trichome birefringence-like 39 [Vitis vinifera]	-	-	-	-	-	-	-
CSS0009833	112626	187575	189743	14516.6	43083	18550.3	64963.1	45315.1	43561.4	163315	25383.3	51279.9	TUBA3	alpha tubulin [Camellia sinensis]	Cellular Processes	Transport and catabolism	ko04145//Phagosome	K07374	GO:0005618//cell wall;GO:0005829//cytosol;GO:0005874//microtubule;GO:0005886//plasma membrane	GO:0003924//GTPase activity;GO:0005200//structural constituent of cytoskeleton;GO:0005525//GTP binding	GO:0007018//microtubule-based movement;GO:0046686//response to cadmium ion;GO:0051258//protein polymerization;GO:0071258//cellular response to gravity
CSS0009924	1.02157e+06	1.24899e+06	1198182	476645	526246	424443	741011	658390	709834	1156247	475778	703078	DHAPS-1	PREDICTED: phospho-2-dehydro-3-deoxyheptonate aldolase 1, chloroplastic-like [Pyrus x bretschneideri]	Metabolism;Metabolism;Metabolism;Metabolism	Global and overview maps;Global and overview maps;Global and overview maps;Amino acid metabolism	ko01100//Metabolic pathways;ko01110//Biosynthesis of secondary metabolites;ko01230//Biosynthesis of amino acids;ko00400//Phenylalanine, tyrosine and tryptophan biosynthesis	K01626;K01626;K01626;K01626	GO:0009536//plastid;GO:0016020//membrane	GO:0003849//3-deoxy-7-phosphoheptulonate synthase activity;GO:0016829//lyase activity	GO:0009073//aromatic amino acid family biosynthetic process;GO:0009423//chorismate biosynthetic process;GO:0009611//response to wounding;GO:0009627//systemic acquired resistance;GO:0009805//coumarin biosynthetic process;GO:0033587//shikimate biosynthetic process;GO:0034976//response to endoplasmic reticulum stress
CSS0010044	99714.7	114035	109112	35120	36884.8	41750.3	59251.7	68435.6	71676.1	107621	37918.4	66454.5	MODA	hypothetical protein MIMGU_mgv1a002611mg [Erythranthe guttata]	Metabolism;Metabolism;Metabolism;Metabolism	Global and overview maps;Global and overview maps;Carbohydrate metabolism;Energy metabolism	ko01100//Metabolic pathways;ko01200//Carbon metabolism;ko00620//Pyruvate metabolism;ko00710//Carbon fixation in photosynthetic organisms	K00029;K00029;K00029;K00029	GO:0009507//chloroplast	GO:0004473//malate dehydrogenase (decarboxylating) (NADP+) activity;GO:0008270//zinc ion binding;GO:0016652//oxidoreductase activity, acting on NAD(P)H, NAD(P) as acceptor;GO:0042803//protein homodimerization activity;GO:0050897//cobalt ion binding;GO:0051287//NAD binding	GO:0006094//gluconeogenesis;GO:0006108//malate metabolic process;GO:0006633//fatty acid biosynthetic process;GO:0007010//cytoskeleton organization;GO:0010498//proteasomal protein catabolic process;GO:0051289//protein homotetramerization;GO:0055114//oxidation-reduction process
CSS0010045	400210	362666	393468	165083	149641	153454	210995	194526	200815	385448	156060	202112	F3GT1	flavonoid 3-0-galactosyltransferase [Actinidia chinensis]	-	-	-	-	-	GO:0033834//kaempferol 3-O-galactosyltransferase activity	GO:0008152//metabolic process
CSS0010154	64920.9	77935.6	80446.2	3411.29	3136.6	4080.26	29499.7	25516.5	25330.2	74434.2	3542.72	26782.1	TDX	PREDICTED: FAM10 family protein At4g22670-like [Musa acuminata subsp. malaccensis]	-	-	-	-	-	-	-
CSS0010551	19248.6	21797.6	18565.4	3164.1	8437.91	4750.84	11855.7	9198.54	7586.54	19870.5	5450.95	9546.93	UPL3	hypothetical protein PRUPE_ppa000080mg [Prunus persica]	Genetic Information Processing	Folding, sorting and degradation	ko04120//Ubiquitin mediated proteolysis	K10590	-	GO:0004842//ubiquitin-protein transferase activity	GO:0016567//protein ubiquitination
CSS0010865	3.28072e+06	2.85132e+06	3.33446e+06	545505	616876	649603	810046	752192	968164	3.1555e+06	603995	843468	-	putative cold-inducible protein [Camellia sinensis]	-	-	-	-	-	-	GO:0009411//response to UV;GO:0009639//response to red or far red light;GO:0009813//flavonoid biosynthetic process;GO:0046148//pigment biosynthetic process
CSS0011415	104458	74982.5	87738	135477	135322	152665	136126	126064	139506	89059.4	141154	133899	PSD3	PREDICTED: phosphatidylserine decarboxylase proenzyme 3-like [Malus domestica]	Metabolism;Metabolism;Metabolism	Global and overview maps;Global and overview maps;Lipid metabolism	ko01100//Metabolic pathways;ko01110//Biosynthesis of secondary metabolites;ko00564//Glycerophospholipid metabolism	K01613;K01613;K01613	-	GO:0004497//monooxygenase activity;GO:0004609//phosphatidylserine decarboxylase activity;GO:0005506//iron ion binding;GO:0005509//calcium ion binding;GO:0009055//electron carrier activity;GO:0016705//oxidoreductase activity, acting on paired donors, with incorporation or reduction of molecular oxygen;GO:0020037//heme binding	GO:0008654//phospholipid biosynthetic process;GO:0055114//oxidation-reduction process
CSS0011775	50721.7	53442.2	60305.8	295406	328021	354305	274984	315012	306099	54823.3	325910	298698	BXL1	beta xylosidase [Camellia sinensis]	-	-	-	-	GO:0009505//plant-type cell wall;GO:0048046//apoplast	GO:0008422//beta-glucosidase activity;GO:0046556//alpha-L-arabinofuranosidase activity	GO:0005975//carbohydrate metabolic process;GO:0010214//seed coat development
CSS0011780	4178.05	3154.41	3542.97	132800	112243	128978	81557.2	106592	101822	3625.14	124674	96657	XTH7	xyloglucan endotransglucosylase/hydrolase [Tagetes patula]	-	-	-	-	GO:0005618//cell wall;GO:0048046//apoplast	GO:0016762//xyloglucan:xyloglucosyl transferase activity;GO:0033946//xyloglucan-specific endo-beta-1,4-glucanase activity	GO:0006073//cellular glucan metabolic process;GO:0009414//response to water deprivation
CSS0011974	236703	645302	320374	81254.4	88901.2	49692.1	114372	123720	114546	400793	73282.6	117546	TUBA3	PREDICTED: tubulin alpha-3 chain [Nelumbo nucifera]	Cellular Processes	Transport and catabolism	ko04145//Phagosome	K07374	GO:0005618//cell wall;GO:0005829//cytosol;GO:0005874//microtubule;GO:0005886//plasma membrane;GO:0009506//plasmodesma;GO:0045298//tubulin complex;GO:0048046//apoplast	GO:0003924//GTPase activity;GO:0005200//structural constituent of cytoskeleton;GO:0005525//GTP binding	GO:0007018//microtubule-based movement;GO:0046686//response to cadmium ion;GO:0051258//protein polymerization;GO:0071258//cellular response to gravity
CSS0012138	40103.3	28875.6	38107.7	213780	233736	257156	151250	160360	180570	35695.5	234890	164060	TBL37	hypothetical protein JCGZ_21547 [Jatropha curcas]	-	-	-	-	-	-	-
CSS0012159	613340	1.32757e+06	844777	439130	467987	293069	333626	352658	298703	928562	400062	328329	At2g04570	PREDICTED: GDSL esterase/lipase At4g26790-like [Vitis vinifera]	-	-	-	-	-	-	GO:0006629//lipid metabolic process
CSS0012363	446749	406351	485867	234222	240362	256853	253928	306285	302967	446322	243813	287727	DHQS	3-dehydroquinate synthase [Camellia sinensis]	Metabolism;Metabolism;Metabolism;Metabolism	Global and overview maps;Global and overview maps;Global and overview maps;Amino acid metabolism	ko01100//Metabolic pathways;ko01110//Biosynthesis of secondary metabolites;ko01230//Biosynthesis of amino acids;ko00400//Phenylalanine, tyrosine and tryptophan biosynthesis	K01735;K01735;K01735;K01735	GO:0005768//endosome;GO:0005794//Golgi apparatus;GO:0005802//trans-Golgi network;GO:0009570//chloroplast stroma	GO:0003856//3-dehydroquinate synthase activity	GO:0006744//ubiquinone biosynthetic process;GO:0009073//aromatic amino acid family biosynthetic process
CSS0012956	286455	209698	252830	425935	467307	587982	367050	367544	438642	249661	493741	391079	-	PREDICTED: thioredoxin M-type, chloroplastic-like [Eucalyptus grandis]	-	-	-	-	-	GO:0009055//electron carrier activity;GO:0015035//protein disulfide oxidoreductase activity	GO:0006662//glycerol ether metabolic process;GO:0045454//cell redox homeostasis
CSS0014190	189876	186841	191271	573878	541026	601470	364760	324987	304412	189329	572124	331386	MNR1	NAD(P)-binding Rossmann-fold superfamily protein, putative [Theobroma cacao]	Metabolism;Metabolism	Global and overview maps;Metabolism of terpenoids and polyketides	ko01110//Biosynthesis of secondary metabolites;ko00902//Monoterpenoid biosynthesis	K15095;K15095	GO:0005886//plasma membrane;GO:0009505//plant-type cell wall	GO:0047501//(+)-neomenthol dehydrogenase activity;GO:0047504//(-)-menthol dehydrogenase activity	GO:0006952//defense response;GO:0055114//oxidation-reduction process;GO:0080167//response to karrikin
CSS0014772	21284	18651.6	19497.3	28957.9	31292.9	38825.4	35643.4	33379.3	34846.5	19811	33025.4	34623	At4g32285	PREDICTED: putative clathrin assembly protein At2g25430 [Sesamum indicum]	-	-	-	-	GO:0005634//nucleus;GO:0005829//cytosol;GO:0005886//plasma membrane;GO:0030118//clathrin coat	GO:0005545//1-phosphatidylinositol binding;GO:0030276//clathrin binding;GO:0032440//2-alkenal reductase [NAD(P)] activity	GO:0048268//clathrin coat assembly;GO:0055114//oxidation-reduction process
CSS0014883	3152.47	3453.92	3670.01	17197.6	17873.6	25507.1	12334.2	9298.57	9630.9	3425.47	20192.8	10421.2	PME54	Plant invertase/pectin methylesterase inhibitor superfamily [Theobroma cacao]	Metabolism;Metabolism	Global and overview maps;Carbohydrate metabolism	ko01100//Metabolic pathways;ko00040//Pentose and glucuronate interconversions	K01051;K01051	-	GO:0016788//hydrolase activity, acting on ester bonds	GO:0008152//metabolic process
CSS0014911	311230	367890	262307	208010	173496	178940	137979	153211	179761	313809	186815	156984	RFS6	hypothetical protein CISIN_1g0391201mg, partial [Citrus sinensis]	Metabolism	Carbohydrate metabolism	ko00052//Galactose metabolism	K06617	-	-	-
CSS0015612	77777	90945.4	79279.2	14704.3	17094.2	11564.4	50522.2	45141.7	49367.6	82667.2	14454.3	48343.8	At1g09760	unnamed protein product [Coffea canephora]	Genetic Information Processing	Transcription	ko03040//Spliceosome	K11092	GO:0005730//nucleolus;GO:0005829//cytosol;GO:0009507//chloroplast;GO:0015030//Cajal body;GO:0030529//intracellular ribonucleoprotein complex	GO:0003676//nucleic acid binding	GO:0000398//mRNA splicing, via spliceosome;GO:0001510//RNA methylation;GO:0009409//response to cold
CSS0015665	79843.9	58854.5	64567.8	132609	132166	150849	183954	163205	170335	67755.4	138541	172498	-	Ferretin 1 isoform 1 [Theobroma cacao]	-	-	-	-	GO:0009535//chloroplast thylakoid membrane;GO:0009570//chloroplast stroma	GO:0008199//ferric iron binding;GO:0016491//oxidoreductase activity	GO:0006826//iron ion transport;GO:0006879//cellular iron ion homeostasis;GO:0009409//response to cold;GO:0009617//response to bacterium;GO:0009908//flower development;GO:0010039//response to iron ion;GO:0010043//response to zinc ion;GO:0015979//photosynthesis;GO:0042542//response to hydrogen peroxide;GO:0048366//leaf development;GO:0055114//oxidation-reduction process
CSS0015915	197092	238230	221580	71727.5	68910.8	75214.5	99592.9	87721.1	88278.1	218967	71950.9	91864.1	FAOMT	o-methyltransferase, putative [Ricinus communis]	Metabolism;Metabolism;Metabolism;Metabolism;Metabolism;Metabolism	Global and overview maps;Global and overview maps;Biosynthesis of other secondary metabolites;Amino acid metabolism;Biosynthesis of other secondary metabolites;Biosynthesis of other secondary metabolites	ko01100//Metabolic pathways;ko01110//Biosynthesis of secondary metabolites;ko00940//Phenylpropanoid biosynthesis;ko00360//Phenylalanine metabolism;ko00941//Flavonoid biosynthesis;ko00945//Stilbenoid, diarylheptanoid and gingerol biosynthesis	K00588;K00588;K00588;K00588;K00588;K00588	GO:0005737//cytoplasm	GO:0042409//caffeoyl-CoA O-methyltransferase activity;GO:0046872//metal ion binding;GO:0080012//trihydroxyferuloyl spermidine O-methyltransferase activity;GO:0080076//caffeoyl CoA:S-adenosyl-L-methionine O-methyltransferase activity;GO:0080077//trihydroxyferuloyl spermidine:S-adenosyl-L-methionine O-methyltransferase activity;GO:0080078//tricaffeoyl spermidine:S-adenosyl-L-methionine O-methyltran…	GO:0009718//anthocyanin-containing compound biosynthetic process;GO:0032259//methylation;GO:0033485//cyanidin 3-O-glucoside biosynthetic process;GO:0033486//delphinidin 3-O-glucoside biosynthetic process;GO:0043473//pigmentation;GO:0048316//seed development;GO:0080088//spermidine hydroxycinnamate conjugate biosynthetic process
CSS0016017	156197	216158	295600	100001	95578.7	85483.6	61027.3	59117.4	95088.3	222652	93687.6	71744.3	At2g04570	PREDICTED: GDSL esterase/lipase At4g26790-like [Nicotiana sylvestris]	-	-	-	-	-	-	GO:0006629//lipid metabolic process
CSS0016062	112934	114698	154644	55113.7	69155.3	69473.1	83898.4	85099.4	69980.3	127425	64580.7	79659.4	STR1	PREDICTED: strictosidine synthase 3-like [Vitis vinifera]	-	-	-	-	-	-	-
CSS0016139	21609	19241.7	28834.7	10828.5	13472.6	10988.7	11204.3	9345.79	16919	23228.5	11763.3	12489.7	-	PREDICTED: uncharacterized protein LOC100854105 [Vitis vinifera]	-	-	-	-	GO:0009706//chloroplast inner membrane	-	-
CSS0016687	83995.2	58972.1	66248.8	164706	161521	214202	163430	167695	165027	69738.7	180143	165384	ALDH3F1	PREDICTED: aldehyde dehydrogenase family 3 member F1-like [Nicotiana sylvestris]	Metabolism;Metabolism;Metabolism;Metabolism;Metabolism;Metabolism;Metabolism;Metabolism;Metabolism;Metabolism;Metabolism;Metabolism;Metabolism	Global and overview maps;Global and overview maps;Carbohydrate metabolism;Carbohydrate metabolism;Amino acid metabolism;Lipid metabolism;Amino acid metabolism;Lipid metabolism;Carbohydrate metabolism;Metabolism of other amino acids;Amino acid metabolism;Amino acid metabolism;Amino acid metabolism	ko01100//Metabolic pathways;ko01110//Biosynthesis of secondary metabolites;ko00010//Glycolysis / Gluconeogenesis;ko00620//Pyruvate metabolism;ko00280//Valine, leucine and isoleucine degradation;ko00561//Glycerolipid metabolism;ko00330//Arginine and proline metabolism;ko00071//Fatty acid degradation;ko00053//Ascorbate and aldarate metabolism;ko00410//beta-Alanine metabolism;ko00340//Histidine meta…	K00128;K00128;K00128;K00128;K00128;K00128;K00128;K00128;K00128;K00128;K00128;K00128;K00128	-	GO:0004030//aldehyde dehydrogenase [NAD(P)+] activity	GO:0006081//cellular aldehyde metabolic process;GO:0055114//oxidation-reduction process
CSS0016746	7468469	5.44094e+06	7.1921e+06	888709	795046	1.05369e+06	4.26109e+06	3802299	4530142	6.7005e+06	912480	4.19784e+06	HSC80	heat shock protein, putative [Ricinus communis]	Genetic Information Processing;Organismal Systems	Folding, sorting and degradation;Environmental adaptation	ko04141//Protein processing in endoplasmic reticulum;ko04626//Plant-pathogen interaction	K04079;K04079	GO:0005618//cell wall;GO:0005730//nucleolus;GO:0005739//mitochondrion;GO:0005829//cytosol;GO:0005886//plasma membrane;GO:0048046//apoplast	GO:0005524//ATP binding;GO:0051082//unfolded protein binding	GO:0006457//protein folding;GO:0006952//defense response;GO:0009414//response to water deprivation;GO:0009651//response to salt stress;GO:0009908//flower development;GO:0010286//heat acclimation;GO:0048366//leaf development;GO:0050821//protein stabilization;GO:0071277//cellular response to calcium ion
CSS0017810	182526	143008	149546	314729	333386	361730	252683	257055	242329	158360	336615	250689	rnf144ab	hypothetical protein JCGZ_26932 [Jatropha curcas]	-	-	-	-	-	GO:0046872//metal ion binding	-
CSS0018870	1.14239e+06	967272	939547	376943	395800	469779	595824	574246	647432	1.0164e+06	414174	605834	PAL	RecName: Full=Phenylalanine ammonia-lyase [Camellia sinensis]	Metabolism;Metabolism;Metabolism;Metabolism	Global and overview maps;Global and overview maps;Biosynthesis of other secondary metabolites;Amino acid metabolism	ko01100//Metabolic pathways;ko01110//Biosynthesis of secondary metabolites;ko00940//Phenylpropanoid biosynthesis;ko00360//Phenylalanine metabolism	K10775;K10775;K10775;K10775	GO:0005737//cytoplasm	GO:0045548//phenylalanine ammonia-lyase activity	GO:0006559//L-phenylalanine catabolic process;GO:0009800//cinnamic acid biosynthetic process
CSS0019192	264266	302357	273054	157337	144296	142032	189989	152032	156140	279892	147888	166054	-	hypothetical protein L484_015849 [Morus notabilis]	-	-	-	-	GO:0005829//cytosol	-	-
CSS0020253	336867	314694	398551	566666	665692	615057	616108	549210	662177	350037	615805	609165	-	hypothetical protein JCGZ_07381 [Jatropha curcas]	Metabolism;Metabolism;Metabolism;Metabolism	Global and overview maps;Global and overview maps;Carbohydrate metabolism;Energy metabolism	ko01100//Metabolic pathways;ko01200//Carbon metabolism;ko00620//Pyruvate metabolism;ko00710//Carbon fixation in photosynthetic organisms	K00029;K00029;K00029;K00029	-	GO:0046872//metal ion binding;GO:0051287//NAD binding	GO:0006108//malate metabolic process;GO:0055114//oxidation-reduction process
CSS0020315	28108.7	37829.2	26216.5	13793.2	8022.21	16146.2	18277.7	18388	18509.1	30718.2	12653.9	18391.6	PTEN2A	PREDICTED: phosphatidylinositol 3,4,5-trisphosphate 3-phosphatase and dual-specificity protein phosphatase PTEN [Nicotiana tomentosiformis]	Metabolism;Metabolism;Environmental Information Processing	Global and overview maps;Carbohydrate metabolism;Signal transduction	ko01100//Metabolic pathways;ko00562//Inositol phosphate metabolism;ko04070//Phosphatidylinositol signaling system	K01110;K01110;K01110	-	GO:0004725//protein tyrosine phosphatase activity;GO:0016314//phosphatidylinositol-3,4,5-trisphosphate 3-phosphatase activity	GO:0035335//peptidyl-tyrosine dephosphorylation
CSS0020410	59246.5	56857.3	65302.1	111326	128406	131264	97736.7	104040	115498	60468.6	123665	105758	SDH	Sorbitol Dehydrogenase family protein [Populus trichocarpa]	Metabolism;Metabolism;Metabolism	Global and overview maps;Carbohydrate metabolism;Carbohydrate metabolism	ko01100//Metabolic pathways;ko00051//Fructose and mannose metabolism;ko00040//Pentose and glucuronate interconversions	K00008;K00008;K00008	GO:0005829//cytosol;GO:0009506//plasmodesma	GO:0000166//nucleotide binding;GO:0003939//L-iditol 2-dehydrogenase activity;GO:0008270//zinc ion binding	GO:0055114//oxidation-reduction process
CSS0021323	58179.2	44535.1	56994	77798.1	89873.5	101124	93423.7	92273	83477	53236.1	89598.7	89724.6	At5g10770	PREDICTED: protein ASPARTIC PROTEASE IN GUARD CELL 2 [Vitis vinifera]	-	-	-	-	-	GO:0016787//hydrolase activity	-
CSS0021484	74249	77850	78557.7	51236.6	49283.6	39621.1	45541.7	40119.7	39578.2	76885.5	46713.7	41746.5	EP3	class IV chitinase [Actinidia chinensis]	Metabolism;Metabolism	Global and overview maps;Carbohydrate metabolism	ko01100//Metabolic pathways;ko00520//Amino sugar and nucleotide sugar metabolism	K01183;K01183	GO:0005618//cell wall	GO:0004568//chitinase activity;GO:0008061//chitin binding	GO:0005975//carbohydrate metabolic process;GO:0006032//chitin catabolic process;GO:0010262//somatic embryogenesis;GO:0016998//cell wall macromolecule catabolic process
CSS0021631	28943.2	30048.8	62090.6	13357.9	7149.1	13665.4	13939.4	11689.5	16211.4	40360.9	11390.8	13946.8	nmd3	PREDICTED: 60S ribosomal export protein NMD3 [Vitis vinifera]	Genetic Information Processing;Genetic Information Processing	Translation;Translation	ko03013//RNA transport;ko03008//Ribosome biogenesis in eukaryotes	K07562;K07562	-	-	-
CSS0021714	31292.7	31941	44500.9	22026.2	21481.5	18056.8	18107.1	20951.8	20962.4	35911.5	20521.5	20007.1	XTH9	xyloglucan endotransglucosylase/hydrolase 4 [Actinidia deliciosa]	-	-	-	-	GO:0005618//cell wall;GO:0048046//apoplast	GO:0004553//hydrolase activity, hydrolyzing O-glycosyl compounds;GO:0016762//xyloglucan:xyloglucosyl transferase activity	GO:0006073//cellular glucan metabolic process
CSS0022670	87330.6	142002	114018	73129.5	70143.9	39248.5	44587.6	48118.5	63205.3	114450	60840.6	51970.5	-	PREDICTED: uncharacterized protein LOC101260575 [Solanum lycopersicum]	-	-	-	-	GO:0009706//chloroplast inner membrane	-	-
CSS0023932	82376.3	50422.1	50312.4	89208.4	97187.9	123296	80236.9	103870	93877.8	61036.9	103231	92661.5	-	catalytic, putative [Ricinus communis]	-	-	-	-	-	-	-
CSS0024181	135188	160138	123838	69864.6	71709.7	79918	100301	83127.9	86877.3	139721	73830.8	90102.2	ABCC14	Multidrug resistance-associated protein 4 isoform 1 [Theobroma cacao]	Environmental Information Processing	Membrane transport	ko02010//ABC transporters	K05666	GO:0016021//integral component of membrane	GO:0005524//ATP binding;GO:0032440//2-alkenal reductase [NAD(P)] activity;GO:0042626//ATPase activity, coupled to transmembrane movement of substances	GO:0055085//transmembrane transport;GO:0055114//oxidation-reduction process
CSS0024906	141521	169747	263177	402220	369030	328241	381779	320127	352230	191482	366497	351379	SEOB	hypothetical protein JCGZ_10213 [Jatropha curcas]	-	-	-	-	-	-	-
CSS0025664	96916.3	105867	93201.9	48503.5	52313.7	49060.4	62423.1	65956.2	67477.3	98661.9	49959.2	65285.5	GSTL3	glutathione S-transferase [Betula pendula]	Metabolism	Metabolism of other amino acids	ko00480//Glutathione metabolism	K00799	-	GO:0016740//transferase activity	-
CSS0025990	56243.6	73696.8	73652.8	27562.3	25992.7	24180	29330.3	26327.7	25698.9	67864.4	25911.7	27119	CHS3	RecName: Full=Chalcone synthase 2; AltName: Full=Naringenin-chalcone synthase 2 [Camellia sinensis]	Metabolism;Metabolism;Metabolism;Organismal Systems	Global and overview maps;Global and overview maps;Biosynthesis of other secondary metabolites;Environmental adaptation	ko01100//Metabolic pathways;ko01110//Biosynthesis of secondary metabolites;ko00941//Flavonoid biosynthesis;ko04712//Circadian rhythm - plant	K00660;K00660;K00660;K00660	-	GO:0016746//transferase activity, transferring acyl groups	GO:0008152//metabolic process
CSS0026907	270544	263990	263284	105742	102299	105114	152742	177822	154787	265939	104385	161784	CHLD	magnesium-chelatase subunit D [Camellia sinensis]	Metabolism;Metabolism;Metabolism	Global and overview maps;Global and overview maps;Metabolism of cofactors and vitamins	ko01100//Metabolic pathways;ko01110//Biosynthesis of secondary metabolites;ko00860//Porphyrin and chlorophyll metabolism	K03404;K03404;K03404	GO:0009507//chloroplast	GO:0005524//ATP binding;GO:0016851//magnesium chelatase activity;GO:0017111//nucleoside-triphosphatase activity	GO:0015979//photosynthesis;GO:0015995//chlorophyll biosynthetic process
CSS0027232	25804	19261.6	21192.7	8648.75	9169.82	9904.83	14237.5	14894.7	12632	22086.1	9241.14	13921.4	SNRPB	hypothetical protein JCGZ_09152 [Jatropha curcas]	Genetic Information Processing	Transcription	ko03040//Spliceosome	K11086	GO:0005730//nucleolus;GO:0015030//Cajal body;GO:0030529//intracellular ribonucleoprotein complex	GO:0003723//RNA binding	-
CSS0027528	2974.92	4123.56	6266.35	261906	204180	135342	75407.3	59052.3	54473.9	4454.95	200476	62977.8	-	hypothetical protein [Camellia sinensis]	-	-	-	-	-	-	-
CSS0027701	604285	867562	822640	123862	117975	105203	401139	387913	399675	764829	115680	396243	TUBA	alpha tubulin [Betula pendula]	Cellular Processes	Transport and catabolism	ko04145//Phagosome	K07374	GO:0005737//cytoplasm;GO:0005874//microtubule	GO:0003924//GTPase activity;GO:0005200//structural constituent of cytoskeleton;GO:0005525//GTP binding	GO:0007017//microtubule-based process;GO:0051258//protein polymerization
CSS0028671	52835.4	73324.6	61841.8	21852	15103.6	11948.1	34393	26034.8	25978.8	62667.3	16301.3	28802.2	RS41	arginine/serine-rich splicing factor, putative [Ricinus communis]	Genetic Information Processing	Transcription	ko03040//Spliceosome	K12893	-	GO:0097159//organic cyclic compound binding;GO:1901363//heterocyclic compound binding	-
CSS0029055	390874	407807	453626	66667.8	66680.7	67209.8	187424	199255	218501	417435	66852.8	201727	-	PREDICTED: calnexin homolog 1-like [Nicotiana sylvestris]	Genetic Information Processing;Cellular Processes	Folding, sorting and degradation;Transport and catabolism	ko04141//Protein processing in endoplasmic reticulum;ko04145//Phagosome	K08054;K08054	GO:0005783//endoplasmic reticulum;GO:0016021//integral component of membrane	GO:0005509//calcium ion binding;GO:0051082//unfolded protein binding	GO:0006457//protein folding;GO:0006810//transport
CSS0029062	113013	108395	114618	233291	237653	251458	167528	178092	180861	112009	240801	175494	CUT1	unnamed protein product [Coffea canephora]	Metabolism;Metabolism;Organismal Systems;Metabolism	Global and overview maps;Global and overview maps;Environmental adaptation;Lipid metabolism	ko01100//Metabolic pathways;ko01110//Biosynthesis of secondary metabolites;ko04626//Plant-pathogen interaction;ko00062//Fatty acid elongation	K15397;K15397;K15397;K15397	GO:0005783//endoplasmic reticulum;GO:0016020//membrane	GO:0009922//fatty acid elongase activity	GO:0000038//very long-chain fatty acid metabolic process;GO:0006633//fatty acid biosynthetic process;GO:0009409//response to cold;GO:0009416//response to light stimulus;GO:0009826//unidimensional cell growth;GO:0010025//wax biosynthetic process;GO:0042335//cuticle development;GO:0048868//pollen tube development
CSS0029378	17482.1	16589.2	14499.4	7216.25	5528.24	4242.53	7083.24	11497.2	7625.99	16190.2	5662.34	8735.49	RANBP1C	Ran-binding protein 1-b-like protein [Morus notabilis]	-	-	-	-	-	-	GO:0046907//intracellular transport
CSS0029435	21057.7	16190.1	11542.3	36466.3	37186.6	39663.8	28016.8	47420.6	47916.3	16263.4	37772.2	41117.9	At5g61750	unnamed protein product [Coffea canephora]	-	-	-	-	GO:0005576//extracellular region	GO:0046872//metal ion binding	-
CSS0029535	24491.1	22497	26993.5	7538.92	6715.57	3567.74	13930.5	12614.3	13595.8	24660.6	5940.74	13380.2	BRR2A	PREDICTED: U5 small nuclear ribonucleoprotein 200 kDa helicase-like [Nelumbo nucifera]	Genetic Information Processing	Transcription	ko03040//Spliceosome	K12854	GO:0030529//intracellular ribonucleoprotein complex	GO:0003676//nucleic acid binding;GO:0005524//ATP binding;GO:0008026//ATP-dependent helicase activity	-
CSS0030283	20555.5	18371.2	21392.6	113310	109412	100606	59854.8	53777.8	56433.2	20106.4	107776	56688.6	STS1	hypothetical protein PRUPE_ppa001276mg [Prunus persica]	Metabolism	Carbohydrate metabolism	ko00052//Galactose metabolism	K06611	-	GO:0004553//hydrolase activity, hydrolyzing O-glycosyl compounds;GO:0047268//galactinol-raffinose galactosyltransferase activity	GO:0008152//metabolic process
CSS0030580	60190.7	40956.8	55485.6	83491.7	98789.6	100958	90667	93672.4	91505.7	52211	94413.1	91948.4	RAD52-2	hypothetical protein MIMGU_mgv1a014235mg [Erythranthe guttata]	-	-	-	-	-	-	-
CSS0030597	1.04605e+06	1.07047e+06	1.2202e+06	461862	475976	475209	621861	619156	653817	1.11224e+06	471016	631611	CHS2	RecName: Full=Chalcone synthase 2; AltName: Full=Naringenin-chalcone synthase 2 [Camellia sinensis]	Metabolism;Metabolism;Metabolism;Organismal Systems	Global and overview maps;Global and overview maps;Biosynthesis of other secondary metabolites;Environmental adaptation	ko01100//Metabolic pathways;ko01110//Biosynthesis of secondary metabolites;ko00941//Flavonoid biosynthesis;ko04712//Circadian rhythm - plant	K00660;K00660;K00660;K00660	-	GO:0016210//naringenin-chalcone synthase activity	GO:0009813//flavonoid biosynthetic process
CSS0031536	108135	93961.8	111783	376960	416264	475154	292852	328421	298283	104626	422792	306519	At5g10770	PREDICTED: protein ASPARTIC PROTEASE IN GUARD CELL 2 [Vitis vinifera]	-	-	-	-	-	-	-
CSS0031842	60499.9	46550.7	48454.9	84609.4	81589.1	99943.8	93736.1	77278	92874.4	51835.2	88714.1	87962.8	SAPK3	PREDICTED: serine/threonine-protein kinase SAPK3-like [Eucalyptus grandis]	Environmental Information Processing;Environmental Information Processing	Signal transduction;Signal transduction	ko04016//MAPK signaling pathway - plant;ko04075//Plant hormone signal transduction	K14498;K14498	-	GO:0004674//protein serine/threonine kinase activity;GO:0005524//ATP binding	GO:0006468//protein phosphorylation
CSS0033075	2.07132e+06	3705645	5451932	2.11061e+06	1.38885e+06	1.23202e+06	1.7619e+06	1.02008e+06	1.24075e+06	3.74297e+06	1.57716e+06	1.34091e+06	FLS	flavonol synthase [Camellia sinensis]	Metabolism;Metabolism;Metabolism	Global and overview maps;Global and overview maps;Biosynthesis of other secondary metabolites	ko01100//Metabolic pathways;ko01110//Biosynthesis of secondary metabolites;ko00941//Flavonoid biosynthesis	K05278;K05278;K05278	-	GO:0016706//oxidoreductase activity, acting on paired donors, with incorporation or reduction of molecular oxygen, 2-oxoglutarate as one donor, and incorporation of one atom each of oxygen into both donors	GO:0055114//oxidation-reduction process
CSS0033366	14642.1	24835.9	22754.5	11951.2	10383.7	7957.02	10676.9	11428	11794.7	20744.1	10097.3	11299.8	CMT2	PREDICTED: DNA (cytosine-5)-methyltransferase CMT2-like isoform X2 [Vitis vinifera]	-	-	-	-	-	-	-
CSS0033563	7362.68	5508.06	7412.69	43877	52960.3	60424.1	33543.7	40046.2	29158.2	6761.14	52420.5	34249.4	PPD	hypothetical protein PRUPE_ppa000892mg [Prunus persica]	Metabolism;Metabolism;Metabolism;Metabolism	Global and overview maps;Global and overview maps;Carbohydrate metabolism;Energy metabolism	ko01100//Metabolic pathways;ko01200//Carbon metabolism;ko00620//Pyruvate metabolism;ko00710//Carbon fixation in photosynthetic organisms	K01006;K01006;K01006;K01006	-	-	-
CSS0033566	97605.4	163226	151063	70558.6	62508.6	64818.2	81988	61195	57870.9	137298	65961.8	67018	CYP86A22	PREDICTED: cytochrome P450 86A7 [Vitis vinifera]	Metabolism;Metabolism	Global and overview maps;Lipid metabolism	ko01100//Metabolic pathways;ko00073//Cutin, suberine and wax biosynthesis	K15398;K15398	-	GO:0005506//iron ion binding;GO:0009055//electron carrier activity;GO:0018685//alkane 1-monooxygenase activity;GO:0019825//oxygen binding;GO:0020037//heme binding	GO:0006631//fatty acid metabolic process;GO:0055114//oxidation-reduction process
CSS0033878	6412.07	5677.71	6634.52	15067.5	14938.3	17265.6	10501.5	10628.5	12469.7	6241.44	15757.1	11199.9	CWINV1	PREDICTED: beta-fructofuranosidase, insoluble isoenzyme CWINV1-like [Eucalyptus grandis]	Metabolism;Metabolism;Metabolism	Global and overview maps;Carbohydrate metabolism;Carbohydrate metabolism	ko01100//Metabolic pathways;ko00500//Starch and sucrose metabolism;ko00052//Galactose metabolism	K01193;K01193;K01193	-	GO:0004553//hydrolase activity, hydrolyzing O-glycosyl compounds	GO:0005975//carbohydrate metabolic process
CSS0034799	29799.1	13624.1	25330.8	10742.7	8773.16	9572.26	16655.2	15458.9	12633.1	22918	9696.04	14915.7	INVE	PREDICTED: alkaline/neutral invertase CINV1-like [Vitis vinifera]	-	-	-	-	-	GO:0033926//glycopeptide alpha-N-acetylgalactosaminidase activity	GO:0008152//metabolic process
CSS0034978	1.3432e+06	2.3552e+06	1280974	1.12772e+06	1.02904e+06	1.01276e+06	964054	976460	1049990	1.65979e+06	1.05651e+06	996835	GS1-1	glutamine synthetase [Camellia sinensis]	Metabolism;Metabolism;Metabolism;Metabolism;Metabolism;Metabolism	Global and overview maps;Global and overview maps;Carbohydrate metabolism;Amino acid metabolism;Amino acid metabolism;Energy metabolism	ko01100//Metabolic pathways;ko01230//Biosynthesis of amino acids;ko00630//Glyoxylate and dicarboxylate metabolism;ko00250//Alanine, aspartate and glutamate metabolism;ko00220//Arginine biosynthesis;ko00910//Nitrogen metabolism	K01915;K01915;K01915;K01915;K01915;K01915	GO:0005737//cytoplasm	GO:0004356//glutamate-ammonia ligase activity;GO:0005524//ATP binding	GO:0006542//glutamine biosynthetic process;GO:0009399//nitrogen fixation
CSS0035137	195441	140305	146244	76973.2	79684.3	82275.4	94609.3	94954	88121	160663	79644.3	92561.4	SSL10	PREDICTED: strictosidine synthase 3-like [Vitis vinifera]	-	-	-	-	-	-	-
CSS0035674	75423.7	97842.9	45792.2	19434.8	16881.7	15213.1	30111.4	35486.6	37171.2	73019.6	17176.6	34256.4	LTPG1	hypothetical protein VITISV_027707 [Vitis vinifera]	-	-	-	-	-	-	-
CSS0035899	82316.7	67877.3	67808.7	159741	158682	192714	216944	197523	179473	72667.6	170379	197980	COMT1	caffeic acid O-methyltransferase [Camellia sinensis]	Metabolism;Metabolism;Metabolism	Global and overview maps;Global and overview maps;Biosynthesis of other secondary metabolites	ko01100//Metabolic pathways;ko01110//Biosynthesis of secondary metabolites;ko00940//Phenylpropanoid biosynthesis	K13066;K13066;K13066	GO:0044424//intracellular part	GO:0008757//S-adenosylmethionine-dependent methyltransferase activity;GO:0046983//protein dimerization activity;GO:0047763//caffeate O-methyltransferase activity	GO:0009809//lignin biosynthetic process;GO:0032259//methylation
CSS0036004	9341.18	6622.81	7215.34	18544.8	17805.5	24649.9	17567.6	20676.6	20544.7	7726.44	20333.4	19596.3	At1g67750	PREDICTED: probable pectate lyase 5 [Vitis vinifera]	Metabolism	Carbohydrate metabolism	ko00040//Pentose and glucuronate interconversions	K01728	GO:0016020//membrane	GO:0030570//pectate lyase activity	-
CSS0036289	2.51657e+06	3.27469e+06	1457322	1.64601e+06	1.37314e+06	1.50856e+06	1.15771e+06	1.41259e+06	1.42172e+06	2.41619e+06	1.50924e+06	1.33067e+06	HIS2B	PREDICTED: probable histone H2B.1-like [Cucumis sativus]	-	-	-	-	GO:0000786//nucleosome;GO:0005730//nucleolus;GO:0009534//chloroplast thylakoid;GO:0009570//chloroplast stroma	GO:0003677//DNA binding;GO:0046982//protein heterodimerization activity	GO:0006334//nucleosome assembly;GO:0007020//microtubule nucleation
CSS0037928	79262.9	157633	124197	142344	43790.8	38396.9	66774.2	43328.2	90275	120364	74843.8	66792.5	CYP97A3	hypothetical protein JCGZ_23140 [Jatropha curcas]	Metabolism;Metabolism;Metabolism	Global and overview maps;Global and overview maps;Metabolism of terpenoids and polyketides	ko01100//Metabolic pathways;ko01110//Biosynthesis of secondary metabolites;ko00906//Carotenoid biosynthesis	K15747;K15747;K15747	GO:0009941//chloroplast envelope	GO:0005506//iron ion binding;GO:0009055//electron carrier activity;GO:0010291//carotene beta-ring hydroxylase activity;GO:0019825//oxygen binding;GO:0020037//heme binding;GO:0070330//aromatase activity	GO:0000023//maltose metabolic process;GO:0006636//unsaturated fatty acid biosynthetic process;GO:0006655//phosphatidylglycerol biosynthetic process;GO:0015995//chlorophyll biosynthetic process;GO:0016123//xanthophyll biosynthetic process;GO:0019252//starch biosynthetic process;GO:0019288//isopentenyl diphosphate biosynthetic process, methylerythritol 4-phosphate pathway;GO:0043085//positive regul…
CSS0038467	51515	43996.1	42432.5	91123.2	88167.6	91487.9	96818.1	83109.4	87048.2	45981.2	90259.6	88991.9	At1g60420	PREDICTED: probable nucleoredoxin 1 isoform X1 [Prunus mume]	-	-	-	-	GO:0005829//cytosol	GO:0016209//antioxidant activity;GO:0047134//protein-disulfide reductase activity	GO:0010183//pollen tube guidance;GO:0045454//cell redox homeostasis;GO:0055114//oxidation-reduction process;GO:0080092//regulation of pollen tube growth
CSS0040980	19620.8	9861.01	12276.6	36496.2	37851.6	52078.8	24010.2	32205.6	27753.6	13919.5	42142.2	27989.8	MNR1	unnamed protein product [Coffea canephora]	Metabolism;Metabolism	Global and overview maps;Metabolism of terpenoids and polyketides	ko01110//Biosynthesis of secondary metabolites;ko00902//Monoterpenoid biosynthesis	K15095;K15095	-	GO:0016491//oxidoreductase activity	GO:0055114//oxidation-reduction process
CSS0041072	21670.1	8514.71	14882.6	35328.1	31358.8	48850.8	36430.6	35517.9	33856.9	15022.5	38512.6	35268.5	-	PREDICTED: remorin [Cucumis melo]	-	-	-	-	GO:0005886//plasma membrane	GO:0048032//galacturonate binding	GO:0006810//transport;GO:0007267//cell-cell signaling
CSS0041448	683512	568503	600959	242798	231782	273280	289834	383702	359420	617658	249287	344319	PAL	phenylalanine ammonia-lyase [Camellia japonica]	Metabolism;Metabolism;Metabolism;Metabolism	Global and overview maps;Global and overview maps;Biosynthesis of other secondary metabolites;Amino acid metabolism	ko01100//Metabolic pathways;ko01110//Biosynthesis of secondary metabolites;ko00940//Phenylpropanoid biosynthesis;ko00360//Phenylalanine metabolism	K10775;K10775;K10775;K10775	GO:0005737//cytoplasm	GO:0045548//phenylalanine ammonia-lyase activity	GO:0006559//L-phenylalanine catabolic process;GO:0009800//cinnamic acid biosynthetic process
CSS0041780	39854	41373.5	51820.6	10679.8	11345.6	5438.61	22897.3	24753.8	25898.2	44349.4	9154.65	24516.5	COX6B-1	PREDICTED: cytochrome c oxidase subunit 6b-1 [Sesamum indicum]	Metabolism;Metabolism	Global and overview maps;Energy metabolism	ko01100//Metabolic pathways;ko00190//Oxidative phosphorylation	K02267;K02267	-	-	-
CSS0041941	129944	176852	191866	33920.9	32135.5	26997.9	84167.1	70965	80089.9	166221	31018.1	78407.4	TIF3B1	PREDICTED: eukaryotic translation initiation factor 3 subunit B [Vitis vinifera]	Genetic Information Processing	Translation	ko03013//RNA transport	K03253	GO:0005852//eukaryotic translation initiation factor 3 complex;GO:0016282//eukaryotic 43S preinitiation complex;GO:0033290//eukaryotic 48S preinitiation complex	GO:0000166//nucleotide binding;GO:0003743//translation initiation factor activity;GO:0031369//translation initiation factor binding	GO:0001731//formation of translation preinitiation complex;GO:0006446//regulation of translational initiation
CSS0042726	49356.6	63641.4	51138.4	74108.4	181108	173902	129982	227661	113358	54712.1	143040	157000	FDH1	unnamed protein product [Coffea canephora]	Metabolism;Metabolism;Metabolism	Global and overview maps;Global and overview maps;Carbohydrate metabolism	ko01100//Metabolic pathways;ko01200//Carbon metabolism;ko00630//Glyoxylate and dicarboxylate metabolism	K00122;K00122;K00122	GO:0005739//mitochondrion;GO:0009507//chloroplast;GO:0009579//thylakoid	GO:0008863//formate dehydrogenase (NAD+) activity;GO:0016616//oxidoreductase activity, acting on the CH-OH group of donors, NAD or NADP as acceptor;GO:0051287//NAD binding	GO:0009611//response to wounding;GO:0055114//oxidation-reduction process
CSS0042855	2.1019e+06	1.77404e+06	1815067	1314970	1.36458e+06	1.09924e+06	842667	1.28872e+06	1090060	1.897e+06	1.2596e+06	1.07381e+06	EMB3004	3-dehydroquinate dehydratase/shikimate dehydrogenase 3 [Camellia sinensis]	Metabolism;Metabolism;Metabolism;Metabolism	Global and overview maps;Global and overview maps;Global and overview maps;Amino acid metabolism	ko01100//Metabolic pathways;ko01110//Biosynthesis of secondary metabolites;ko01230//Biosynthesis of amino acids;ko00400//Phenylalanine, tyrosine and tryptophan biosynthesis	K13832;K13832;K13832;K13832	-	GO:0003855//3-dehydroquinate dehydratase activity;GO:0004764//shikimate 3-dehydrogenase (NADP+) activity	GO:0055114//oxidation-reduction process
CSS0043644	18186.8	14212.6	12019	43816.5	39641.9	46455.2	24782.1	26339.2	25163.4	14806.1	43304.5	25428.3	CYP76C2	hypothetical protein VITISV_012452 [Vitis vinifera]	-	-	-	-	-	GO:0004497//monooxygenase activity;GO:0005506//iron ion binding;GO:0009055//electron carrier activity;GO:0016705//oxidoreductase activity, acting on paired donors, with incorporation or reduction of molecular oxygen;GO:0020037//heme binding	GO:0055114//oxidation-reduction process
CSS0043677	41312	30839.9	40316.1	53944.4	57440.5	74107	66254.7	68427.3	70981.1	37489.4	61830.6	68554.4	PDR2	PREDICTED: pleiotropic drug resistance protein 2-like [Sesamum indicum]	-	-	-	-	GO:0016020//membrane	GO:0005524//ATP binding;GO:0016887//ATPase activity	-
CSS0044301	1.2148e+06	909876	668596	347106	344548	454820	287821	543581	474370	931091	382158	435257	GLIP1	PREDICTED: GDSL esterase/lipase 1-like [Fragaria vesca subsp. vesca]	-	-	-	-	-	GO:0016788//hydrolase activity, acting on ester bonds	-
CSS0044510	677953	446990	630518	226595	238039	283966	291752	284581	305665	585154	249534	293999	PSAL	hypothetical protein CICLE_v10016637mg [Citrus clementina]	Metabolism;Metabolism	Global and overview maps;Energy metabolism	ko01100//Metabolic pathways;ko00195//Photosynthesis	K02699;K02699	GO:0009535//chloroplast thylakoid membrane;GO:0009538//photosystem I reaction center;GO:0009941//chloroplast envelope;GO:0010287//plastoglobule	-	GO:0006364//rRNA processing;GO:0009657//plastid organization;GO:0010207//photosystem II assembly;GO:0030003//cellular cation homeostasis;GO:0070838//divalent metal ion transport
CSS0044545	16525.6	14404.2	12793.7	6624.01	2684.33	3870.44	4257.51	5097.46	4739.88	14574.5	4392.92	4698.28	MURE	PREDICTED: uncharacterized protein LOC104586371 [Nelumbo nucifera]	-	-	-	-	GO:0009295//nucleoid;GO:0009507//chloroplast	GO:0005524//ATP binding;GO:0016881//acid-amino acid ligase activity	GO:0006364//rRNA processing;GO:0006399//tRNA metabolic process;GO:0007049//cell cycle;GO:0008360//regulation of cell shape;GO:0009252//peptidoglycan biosynthetic process;GO:0009902//chloroplast relocation;GO:0010020//chloroplast fission;GO:0010027//thylakoid membrane organization;GO:0042793//transcription from plastid promoter;GO:0045893//positive regulation of transcription, DNA-templated;GO:005…
CSS0044728	173507	183676	211575	40125.3	45661.6	30609	118396	122026	121713	189586	38798.7	120711	PDIL1-4	PREDICTED: protein disulfide isomerase-like 1-4 [Populus euphratica]	Genetic Information Processing	Folding, sorting and degradation	ko04141//Protein processing in endoplasmic reticulum	K09580	GO:0005739//mitochondrion;GO:0005774//vacuolar membrane;GO:0005783//endoplasmic reticulum;GO:0005886//plasma membrane;GO:0009507//chloroplast	GO:0003756//protein disulfide isomerase activity;GO:0009055//electron carrier activity;GO:0015035//protein disulfide oxidoreductase activity	GO:0006457//protein folding;GO:0006499//N-terminal protein myristoylation;GO:0006662//glycerol ether metabolic process;GO:0006979//response to oxidative stress;GO:0030244//cellulose biosynthetic process;GO:0045454//cell redox homeostasis;GO:0048193//Golgi vesicle transport
CSS0044974	11856.8	25651.7	18886.1	10668.8	13835.7	11902.3	9583.12	8798.53	9712.53	18798.2	12135.6	9364.72	RAD23B	Putative DNA repair RAD23-1 -like protein [Gossypium arboreum]	Genetic Information Processing;Genetic Information Processing	Folding, sorting and degradation;Replication and repair	ko04141//Protein processing in endoplasmic reticulum;ko03420//Nucleotide excision repair	K10839;K10839	-	-	-
CSS0045683	42163.1	52967.4	47633.7	12532.7	9584.73	9335.46	22093.8	19914.7	18383.4	47588	10484.3	20130.6	IDN2	PREDICTED: myosin-2 heavy chain-like isoform X1 [Solanum tuberosum]	-	-	-	-	-	-	GO:0031047//gene silencing by RNA
CSS0047533	216208	287464	259285	60501.9	59195	47314.8	102658	90309.5	75954.6	254319	55670.6	89640.7	LAC14	PREDICTED: laccase-14 [Vitis vinifera]	-	-	-	-	GO:0048046//apoplast	GO:0005507//copper ion binding;GO:0052716//hydroquinone:oxygen oxidoreductase activity	GO:0046274//lignin catabolic process;GO:0055114//oxidation-reduction process
CSS0047836	15919.9	13425.8	14925	103135	112435	129206	81398.5	78830.4	85844.7	14756.9	114925	82024.5	CER26	unnamed protein product [Coffea canephora]	-	-	-	-	-	-	-
CSS0048030	64018.2	67982.2	59545.7	159153	164001	152669	89844.7	111372	100811	63848.7	158607	100676	PME61	PREDICTED: probable pectinesterase/pectinesterase inhibitor 61 [Sesamum indicum]	-	-	-	-	GO:0005618//cell wall	GO:0004857//enzyme inhibitor activity;GO:0030599//pectinesterase activity;GO:0045330//aspartyl esterase activity	GO:0042545//cell wall modification;GO:0043086//negative regulation of catalytic activity;GO:0045490//pectin catabolic process
CSS0048246	110930	195990	134493	75546.5	80965.8	63557.5	52199.6	49192.9	49984.9	147138	73356.6	50459.1	exgA	hypothetical protein CICLE_v10000913mg [Citrus clementina]	-	-	-	-	-	GO:0004553//hydrolase activity, hydrolyzing O-glycosyl compounds;GO:0030674//protein binding, bridging;GO:0051015//actin filament binding	GO:0005975//carbohydrate metabolic process
CSS0049097	56165.7	130466	93841.7	166804	255008	121105	130536	141312	164548	93491	180972	145465	MLP329	unnamed protein product [Coffea canephora]	-	-	-	-	-	-	-
CSS0049942	45056.2	35362.6	21919.6	64437.1	68904.4	169187	84212.8	57604.8	54882.7	34112.8	100843	65566.8	STH-2	Uncharacterized protein TCM_004731 [Theobroma cacao]	-	-	-	-	-	-	-
CSS0050005	5176.12	2418.79	4213.07	11683.3	9041.04	10053.1	13761.1	15573.4	16111.4	3935.99	10259.1	15148.6	SUS6	sucrose synthase, partial [Actinidia deliciosa]	Metabolism;Metabolism	Global and overview maps;Carbohydrate metabolism	ko01100//Metabolic pathways;ko00500//Starch and sucrose metabolism	K00695;K00695	GO:0005618//cell wall	GO:0016157//sucrose synthase activity	GO:0005985//sucrose metabolic process;GO:0009058//biosynthetic process;GO:0080165//callose deposition in phloem sieve plate
CSS0006291	92277	87645.1	103803	16337.5	14487.2	14036.5	7948.87	24084.6	25160.8	94574.9	14953.7	19064.8	SC35	PREDICTED: serine/arginine-rich splicing factor SC35 [Vitis vinifera]	Genetic Information Processing	Transcription	ko03040//Spliceosome	K12891	-	GO:0000166//nucleotide binding;GO:0003676//nucleic acid binding	-
CSS0026989	134093	128329	141733	17476.9	22905.5	24607.2	5832.22	4697.19	4563.29	134718	21663.2	5030.9	At2g21160	PREDICTED: translocon-associated protein subunit alpha [Vitis vinifera]	Genetic Information Processing	Folding, sorting and degradation	ko04141//Protein processing in endoplasmic reticulum	K13249	GO:0005783//endoplasmic reticulum	-	-
CSS0039544	225982	280548	238736	43709.6	40649.8	42392	42523.9	32899.3	30859.9	248422	42250.5	35427.7	PDI	PREDICTED: protein disulfide-isomerase [Nelumbo nucifera]	Genetic Information Processing	Folding, sorting and degradation	ko04141//Protein processing in endoplasmic reticulum	K09580	GO:0005788//endoplasmic reticulum lumen	GO:0003756//protein disulfide isomerase activity;GO:0004579//dolichyl-diphosphooligosaccharide-protein glycotransferase activity;GO:0009055//electron carrier activity;GO:0015035//protein disulfide oxidoreductase activity	GO:0006457//protein folding;GO:0006662//glycerol ether metabolic process;GO:0045454//cell redox homeostasis
CSS0042533	13141.6	13458.4	18527.1	2400.87	2068.98	3335.03	49068.9	62449	37041	15042.4	2601.62	49519.6	-	PREDICTED: uncharacterized protein LOC105122445 [Populus euphratica]	-	-	-	-	-	GO:0016787//hydrolase activity	GO:0008152//metabolic process
CSS0041343	34064.6	57494.3	36473.8	7975.59	8626.55	7302.88	7265.7	8196.22	5295.86	42677.6	7968.34	6919.26	RANGAP2	PREDICTED: RAN GTPase-activating protein 1 [Vitis vinifera]	Genetic Information Processing	Translation	ko03013//RNA transport	K14319	-	-	-
CSS0025968	206149	182101	229603	42886	30662	44564.3	5238.61	7379.08	7905.36	205951	39370.8	6841.02	HSP83A	PREDICTED: heat shock protein 83 [Populus euphratica]	Genetic Information Processing;Organismal Systems	Folding, sorting and degradation;Environmental adaptation	ko04141//Protein processing in endoplasmic reticulum;ko04626//Plant-pathogen interaction	K04079;K04079	GO:0005618//cell wall;GO:0005829//cytosol;GO:0005886//plasma membrane	GO:0005524//ATP binding;GO:0051082//unfolded protein binding	GO:0006457//protein folding;GO:0009408//response to heat;GO:0042742//defense response to bacterium;GO:0046685//response to arsenic-containing substance
CSS0039305	474813	321156	329283	49053.5	53774.2	121900	21320.4	25133	22582.4	375084	74909.3	23011.9	HSC80	unnamed protein product [Coffea canephora]	Genetic Information Processing;Organismal Systems	Folding, sorting and degradation;Environmental adaptation	ko04141//Protein processing in endoplasmic reticulum;ko04626//Plant-pathogen interaction	K04079;K04079	GO:0005618//cell wall;GO:0005730//nucleolus;GO:0005739//mitochondrion;GO:0005829//cytosol;GO:0005886//plasma membrane;GO:0048046//apoplast	GO:0005524//ATP binding;GO:0051082//unfolded protein binding	GO:0006457//protein folding;GO:0006952//defense response;GO:0009414//response to water deprivation;GO:0009651//response to salt stress;GO:0009908//flower development;GO:0010286//heat acclimation;GO:0048366//leaf development;GO:0050821//protein stabilization;GO:0071277//cellular response to calcium ion
CSS0003447	16537.7	11499.3	15417.1	2250.52	3635.59	2914.53	88462.6	75195	89586	14484.7	2933.55	84414.5	-	PREDICTED: uncharacterized protein LOC100263185 [Vitis vinifera]	-	-	-	-	-	GO:0016787//hydrolase activity	GO:0008152//metabolic process
CSS0032982	52168.4	93459.3	75323.1	13801.9	15397	15985	1921.79	3899.09	2083.16	73650.3	15061.3	2634.68	PKL	PREDICTED: CHD3-type chromatin-remodeling factor PICKLE [Vitis vinifera]	-	-	-	-	GO:0005634//nucleus	GO:0003677//DNA binding;GO:0004386//helicase activity;GO:0005506//iron ion binding;GO:0005524//ATP binding;GO:0008270//zinc ion binding;GO:0016740//transferase activity	-
CSS0005488	20512.6	26130	21624.6	3215.09	5912.43	4992.33	4600.7	8576.79	4017.51	22755.7	4706.62	5731.67	SR34A	SER/ARG-rich protein 34A [Theobroma cacao]	Genetic Information Processing	Transcription	ko03040//Spliceosome	K12890	GO:0005730//nucleolus;GO:0005829//cytosol	GO:0000166//nucleotide binding;GO:0003723//RNA binding	GO:0008380//RNA splicing
CSS0050091	36957.2	35261.7	36590.1	6510.43	NA	8850.49	7540.75	8778.96	4978.98	36269.6	7680.46	7099.56	SAT	HXXXD-type acyl-transferase family protein, putative [Theobroma cacao]	-	-	-	-	-	GO:0016740//transferase activity	-
CSS0001826	15638.3	21424	24913.3	5249.42	4110.91	4494.93	12636.5	9639.66	12373.7	20658.5	4618.42	11550	-	PREDICTED: pinin [Sesamum indicum]	Genetic Information Processing;Genetic Information Processing	Translation;Translation	ko03013//RNA transport;ko03015//mRNA surveillance pathway	K13114;K13114	-	-	-
CSS0044508	93547	132002	73028.3	25757	24263.7	25836.5	16162.9	12611	14234.4	99525.9	25285.7	14336.1	NUP50B	ran-binding protein, putative [Ricinus communis]	-	-	-	-	GO:0005634//nucleus	-	-
CSS0018884	729239	632802	683490	173416	236611	173472	50938.8	81499.7	58138.5	681844	194500	63525.7	BIP4	hypothetical protein JCGZ_20411 [Jatropha curcas]	Genetic Information Processing;Genetic Information Processing	Folding, sorting and degradation;Folding, sorting and degradation	ko04141//Protein processing in endoplasmic reticulum;ko03060//Protein export	K09490;K09490	GO:0005618//cell wall;GO:0005773//vacuole;GO:0005788//endoplasmic reticulum lumen;GO:0005886//plasma membrane;GO:0009507//chloroplast	GO:0005524//ATP binding;GO:0032440//2-alkenal reductase [NAD(P)] activity	GO:0009408//response to heat;GO:0010197//polar nucleus fusion;GO:0030433//ER-associated ubiquitin-dependent protein catabolic process;GO:0055114//oxidation-reduction process
CSS0029577	25526.9	19778.9	23132.3	6144.38	6168.98	8185.79	12339.6	11986.3	10535.1	22812.7	6833.05	11620.3	At1g75680	EG isoform 2 [Theobroma cacao]	-	-	-	-	GO:0005886//plasma membrane	GO:0008810//cellulase activity	GO:0005975//carbohydrate metabolic process
CSS0044702	5189.36	7720.41	9001.05	1833.12	2193.47	2731.66	27092.8	34177.8	33034.7	7303.61	2252.75	31435.1	PIN3	PIN1-like family protein [Populus trichocarpa]	-	-	-	-	GO:0009986//cell surface;GO:0012506//vesicle membrane;GO:0016021//integral component of membrane;GO:0016328//lateral plasma membrane	GO:0010329//auxin efflux transmembrane transporter activity	GO:0009606//tropism;GO:0009942//longitudinal axis specification;GO:0010082//regulation of root meristem growth;GO:0010315//auxin efflux;GO:0048766//root hair initiation;GO:0048767//root hair elongation;GO:0055085//transmembrane transport
CSS0032841	2952677	2.06603e+06	2.83493e+06	739950	753692	951159	44720.8	46305.8	38536.4	2.61788e+06	814934	43187.7	BIP4	unnamed protein product [Coffea canephora]	Genetic Information Processing;Genetic Information Processing	Folding, sorting and degradation;Folding, sorting and degradation	ko04141//Protein processing in endoplasmic reticulum;ko03060//Protein export	K09490;K09490	GO:0005618//cell wall;GO:0005773//vacuole;GO:0005788//endoplasmic reticulum lumen;GO:0005886//plasma membrane;GO:0009507//chloroplast	GO:0005524//ATP binding;GO:0032440//2-alkenal reductase [NAD(P)] activity	GO:0009408//response to heat;GO:0010197//polar nucleus fusion;GO:0030433//ER-associated ubiquitin-dependent protein catabolic process;GO:0055114//oxidation-reduction process
CSS0033458	30483.9	60376.3	44521.6	14923.8	20205.9	8090.55	880539	728238	665379	45127.3	14406.8	758052	At1g32860	hypothetical protein JCGZ_20377 [Jatropha curcas]	-	-	-	-	-	GO:0042973//glucan endo-1,3-beta-D-glucosidase activity	GO:0005975//carbohydrate metabolic process
CSS0028044	17831.6	17824.3	16810.8	6825.57	4883.01	5384.65	28398.8	35769.9	31519.1	17488.9	5697.74	31895.9	At1g75140	PREDICTED: uncharacterized membrane protein At1g75140 [Vitis vinifera]	-	-	-	-	GO:0005783//endoplasmic reticulum	-	-
CSS0039904	12200.9	26788	15377.7	5734.87	8512.37	3753.62	15660.3	14042	14565.2	18122.2	6000.29	14755.8	Os01g0970400	PREDICTED: eukaryotic translation initiation factor 4E-1-like [Sesamum indicum]	Genetic Information Processing	Translation	ko03013//RNA transport	K03259	GO:0005730//nucleolus;GO:0005737//cytoplasm	GO:0003743//translation initiation factor activity	GO:0006413//translational initiation;GO:0009615//response to virus
CSS0002573	222030	215910	383504	86443	111158	88236.2	81741.3	76777.4	66317.1	273815	95279	74945.3	MCM7	DNA replication licensing factor MCM7, putative [Ricinus communis]	Genetic Information Processing	Replication and repair	ko03030//DNA replication	K02210	GO:0005634//nucleus;GO:0005737//cytoplasm;GO:0042555//MCM complex	GO:0003677//DNA binding;GO:0003678//DNA helicase activity;GO:0005524//ATP binding;GO:0008094//DNA-dependent ATPase activity	GO:0006268//DNA unwinding involved in DNA replication;GO:0006270//DNA replication initiation;GO:0006306//DNA methylation;GO:0006342//chromatin silencing;GO:0008283//cell proliferation;GO:0010182//sugar mediated signaling pathway;GO:0051567//histone H3-K9 methylation
CSS0007554	376374	311984	294088	117834	101776	129904	15298.9	22432.7	16008.7	327482	116505	17913.4	PETs	PREDICTED: uncharacterized protein LOC100262932 [Vitis vinifera]	-	-	-	-	GO:0009507//chloroplast	GO:0003723//RNA binding	GO:0006412//translation;GO:0044763//single-organism cellular process
CSS0025639	122251	101141	124982	38647.9	41800.7	44144.1	2226.59	5652.88	2200.02	116125	41530.9	3359.83	RTNLB3	conserved hypothetical protein [Ricinus communis]	-	-	-	-	-	-	-
CSS0008022	80430.7	58433.1	55491.3	22155.4	20356.3	29650.9	608164	611086	397245	64785	24054.2	538831	GSVIVT00026920001	hypothetical protein CICLE_v10019597mg [Citrus clementina]	-	-	-	-	GO:0005576//extracellular region;GO:0016021//integral component of membrane	GO:0004650//polygalacturonase activity	GO:0005975//carbohydrate metabolic process
CSS0018832	132303	133809	137527	53097.8	46766.9	50117.8	6944.61	7301.59	7437.93	134546	49994.2	7228.05	-	PREDICTED: nascent polypeptide-associated complex subunit alpha-like protein 1 [Elaeis guineensis]	-	-	-	-	-	-	-
CSS0023041	66327.8	49838.7	51349	18519.7	17302.2	27069	621529	463776	448507	55838.5	20963.6	511270	AL6	PREDICTED: PHD finger protein Alfin1 [Vitis vinifera]	-	-	-	-	GO:0005634//nucleus	GO:0005524//ATP binding;GO:0008270//zinc ion binding;GO:0016787//hydrolase activity;GO:0035064//methylated histone binding	GO:0006355//regulation of transcription, DNA-templated
CSS0028550	1.15434e+06	2225614	1.17452e+06	851926	430072	431903	8749.45	11505.1	9000.44	1.51816e+06	571300	9751.65	HSP90-5	Heat shock cognate 90 kDa [Gossypium arboreum]	Genetic Information Processing;Organismal Systems	Folding, sorting and degradation;Environmental adaptation	ko04141//Protein processing in endoplasmic reticulum;ko04626//Plant-pathogen interaction	K09487;K09487	GO:0005739//mitochondrion;GO:0005774//vacuolar membrane;GO:0005886//plasma membrane;GO:0009570//chloroplast stroma;GO:0009941//chloroplast envelope	GO:0005524//ATP binding;GO:0051082//unfolded protein binding	GO:0006457//protein folding;GO:0009408//response to heat;GO:0009414//response to water deprivation;GO:0009651//response to salt stress;GO:0009658//chloroplast organization;GO:0009704//de-etiolation;GO:0009793//embryo development ending in seed dormancy;GO:0010157//response to chlorate;GO:0045037//protein import into chloroplast stroma;GO:0048481//plant ovule development
CSS0015387	21908.1	16250.3	15851.5	6400.42	5756.42	8291.4	5636.07	8999.99	4853	18003.3	6816.08	6496.35	CDKF-1	PREDICTED: cyclin-dependent kinase F-1 [Vitis vinifera]	-	-	-	-	GO:0005634//nucleus;GO:0005829//cytosol	GO:0004674//protein serine/threonine kinase activity;GO:0004713//protein tyrosine kinase activity;GO:0005524//ATP binding;GO:0019912//cyclin-dependent protein kinase activating kinase activity	GO:0000278//mitotic cell cycle;GO:0010078//maintenance of root meristem identity;GO:0010440//stomatal lineage progression;GO:0042023//DNA endoreduplication;GO:0045736//negative regulation of cyclin-dependent protein serine/threonine kinase activity
CSS0044886	108242	138127	90790.1	37953.1	38443	52345.6	21438	18148.7	22151.6	112386	42913.9	20579.4	MCM4	PREDICTED: DNA replication licensing factor MCM4 [Nicotiana sylvestris]	Genetic Information Processing	Replication and repair	ko03030//DNA replication	K02212	GO:0005829//cytosol;GO:0042555//MCM complex	GO:0003677//DNA binding;GO:0003678//DNA helicase activity;GO:0005524//ATP binding;GO:0008094//DNA-dependent ATPase activity	GO:0000280//nuclear division;GO:0000911//cytokinesis by cell plate formation;GO:0006268//DNA unwinding involved in DNA replication;GO:0006270//DNA replication initiation;GO:0006275//regulation of DNA replication;GO:0006306//DNA methylation;GO:0006342//chromatin silencing;GO:0007000//nucleolus organization;GO:0008283//cell proliferation;GO:0009165//nucleotide biosynthetic process;GO:0009909//regul…
CSS0007651	56340.7	57062.9	65330.6	29872.9	20225.5	18168.6	67035.3	59326.4	62051	59578.1	22755.7	62804.2	At1g64760	PREDICTED: glucan endo-1,3-beta-glucosidase 8 [Vitis vinifera]	-	-	-	-	-	GO:0042973//glucan endo-1,3-beta-D-glucosidase activity	GO:0005975//carbohydrate metabolic process
CSS0024461	1.10219e+06	872506	1.04065e+06	324076	394810	438177	8523.85	6803.7	8435.18	1.00512e+06	385688	7920.91	SCPL18	unnamed protein product [Vitis vinifera]	-	-	-	-	-	-	-
CSS0009635	2.61481e+06	2.48031e+06	2.52887e+06	1001114	987699	1.03214e+06	72053.5	86044.6	65544.1	2.54133e+06	1.00698e+06	74547.4	HSP90-6	PREDICTED: heat shock protein 83 [Nicotiana tomentosiformis]	Genetic Information Processing;Organismal Systems	Folding, sorting and degradation;Environmental adaptation	ko04141//Protein processing in endoplasmic reticulum;ko04626//Plant-pathogen interaction	K09487;K09487	-	GO:0005524//ATP binding;GO:0051082//unfolded protein binding	GO:0006457//protein folding;GO:0006950//response to stress
CSS0020172	19223.4	17931.8	16620.3	9093.94	5464.91	6922.85	8201.9	9283.73	9807.85	17925.2	7160.57	9097.83	At5g08430	PREDICTED: uncharacterized protein At5g08430-like isoform X3 [Vitis vinifera]	-	-	-	-	-	GO:0005488//binding	-
CSS0022335	8175.09	13910.4	11910.4	5105.27	4301.76	4218.74	352343	296835	258337	11331.9	4541.93	302505	At2g18990	Thioredoxin domain-containing protein 9-like protein [Morus notabilis]	-	-	-	-	-	-	GO:0045454//cell redox homeostasis
CSS0031342	85039.3	62290.5	63570.9	23952.7	27642.2	33527.5	48114.7	57753.9	38735.1	70300.2	28374.1	48201.2	-	hypothetical protein CICLE_v10000913mg [Citrus clementina]	-	-	-	-	-	GO:0004553//hydrolase activity, hydrolyzing O-glycosyl compounds;GO:0030674//protein binding, bridging;GO:0051015//actin filament binding	GO:0005975//carbohydrate metabolic process
CSS0014773	52718.2	55097.2	62588.7	21208.5	22614.3	25746.3	17823.2	28479.5	18616.6	56801.3	23189.7	21639.8	At4g28780	PREDICTED: GDSL esterase/lipase At5g33370-like [Solanum lycopersicum]	-	-	-	-	-	-	GO:0006629//lipid metabolic process;GO:0010103//stomatal complex morphogenesis;GO:0016556//mRNA modification
CSS0026658	16928.4	16440.6	20140.6	6622.71	4343.35	10984.4	15542.7	24385.4	14717.2	17836.5	7316.82	18215.1	XEG113	unnamed protein product [Coffea canephora]	Metabolism	Glycan biosynthesis and metabolism	ko00514//Other types of O-glycan biosynthesis	K20784	-	-	-
CSS0020416	14313.8	11090.5	31465.3	5572.01	9390.3	8417.94	1881.18	1973.59	2017.97	18956.5	7793.41	1957.58	Os05g0446300	PREDICTED: protein BUD31 homolog 2 [Sesamum indicum]	Genetic Information Processing	Transcription	ko03040//Spliceosome	K12873	GO:0005634//nucleus;GO:0005829//cytosol	-	-
CSS0014490	20076.2	45448.5	37302	12678.8	12764.9	17112.6	7984.01	8034.34	8447.87	34275.6	14185.4	8155.41	GLIP7	PREDICTED: GDSL esterase/lipase 7-like [Nicotiana tomentosiformis]	-	-	-	-	-	-	-
CSS0017322	198716	159969	176981	72404.4	70589	78976.9	3479.58	2306.8	4606.15	178555	73990.1	3464.18	LTL1	hypothetical protein CICLE_v10020709mg [Citrus clementina]	-	-	-	-	-	GO:0016788//hydrolase activity, acting on ester bonds	GO:0006629//lipid metabolic process
CSS0046490	186015	140770	137257	56494.1	60796.1	75192.7	131047	76474.7	62435.5	154680	64161	89985.8	MCM5	unnamed protein product [Coffea canephora]	Genetic Information Processing	Replication and repair	ko03030//DNA replication	K02209	GO:0005634//nucleus;GO:0005737//cytoplasm;GO:0042555//MCM complex	GO:0003677//DNA binding;GO:0003678//DNA helicase activity;GO:0005524//ATP binding;GO:0008094//DNA-dependent ATPase activity	GO:0000911//cytokinesis by cell plate formation;GO:0006268//DNA unwinding involved in DNA replication;GO:0006270//DNA replication initiation;GO:0006275//regulation of DNA replication;GO:0006306//DNA methylation;GO:0008283//cell proliferation;GO:0009909//regulation of flower development;GO:0010389//regulation of G2/M transition of mitotic cell cycle;GO:0051567//histone H3-K9 methylation
CSS0016066	166152	137620	156362	59882.9	61767.6	72863.6	33131.1	45097.7	42254.7	153378	64838	40161.2	GPAT6	PREDICTED: glycerol-3-phosphate 2-O-acyltransferase 6 [Populus euphratica]	Metabolism;Metabolism;Metabolism;Metabolism	Global and overview maps;Global and overview maps;Lipid metabolism;Lipid metabolism	ko01100//Metabolic pathways;ko01110//Biosynthesis of secondary metabolites;ko00564//Glycerophospholipid metabolism;ko00561//Glycerolipid metabolism	K13508;K13508;K13508;K13508	-	GO:0003841//1-acylglycerol-3-phosphate O-acyltransferase activity;GO:0016791//phosphatase activity;GO:0090447//glycerol-3-phosphate 2-O-acyltransferase activity	GO:0006655//phosphatidylglycerol biosynthetic process;GO:0009908//flower development;GO:0010143//cutin biosynthetic process;GO:0016311//dephosphorylation
CSS0041512	285609	209354	289775	92501.6	117096	128358	260586	307692	332583	261579	112652	300287	HP30-2	PREDICTED: uncharacterized protein LOC103444516 [Malus domestica]	-	-	-	-	GO:0016021//integral component of membrane	-	-
CSS0015357	38684.4	40745.6	39629.6	16504.1	14938.7	19964.6	16462.2	14021.2	8995.75	39686.5	17135.8	13159.7	PMEI3	hypothetical protein POPTR_0006s14010g [Populus trichocarpa]	-	-	-	-	-	GO:0030599//pectinesterase activity;GO:0046910//pectinesterase inhibitor activity	GO:0043086//negative regulation of catalytic activity
CSS0005369	43620.4	28990.4	34443.4	14022.4	11055.4	22032	19023	15520.4	14054	35684.7	15703.3	16199.1	INV*DC4	soluble acid invertase 2 [Rhododendron hybrid cultivar]	Metabolism;Metabolism;Metabolism	Global and overview maps;Carbohydrate metabolism;Carbohydrate metabolism	ko01100//Metabolic pathways;ko00500//Starch and sucrose metabolism;ko00052//Galactose metabolism	K01193;K01193;K01193	GO:0005773//vacuole	GO:0004575//sucrose alpha-glucosidase activity	GO:0005975//carbohydrate metabolic process
CSS0035437	632287	545299	622534	235064	252017	311336	1.07241e+06	790817	810067	600040	266139	891097	SCPL18	serine carboxypeptidase-like protein [Camellia sinensis]	-	-	-	-	-	GO:0004180//carboxypeptidase activity;GO:0016740//transferase activity	-
CSS0014596	44007.9	54597.1	62382.7	22622.2	26629.5	22548.5	28523.5	37387	30885.3	53662.6	23933.4	32265.2	PATL4	PREDICTED: patellin-4 [Vitis vinifera]	-	-	-	-	GO:0016020//membrane;GO:0044424//intracellular part	-	GO:0005976//polysaccharide metabolic process;GO:0009664//plant-type cell wall organization
CSS0015561	1.17347e+06	959085	1.03083e+06	433273	458501	522660	404203	357981	330506	1.05446e+06	471478	364230	TUBB2	beta-tubulin 3 [Salix arbutifolia]	Cellular Processes	Transport and catabolism	ko04145//Phagosome	K07375	GO:0005618//cell wall;GO:0005730//nucleolus;GO:0005773//vacuole;GO:0005794//Golgi apparatus;GO:0005874//microtubule;GO:0005886//plasma membrane;GO:0045298//tubulin complex	GO:0003924//GTPase activity;GO:0005200//structural constituent of cytoskeleton;GO:0005525//GTP binding	GO:0006094//gluconeogenesis;GO:0007010//cytoskeleton organization;GO:0007018//microtubule-based movement;GO:0009651//response to salt stress;GO:0010498//proteasomal protein catabolic process;GO:0046686//response to cadmium ion;GO:0051258//protein polymerization
CSS0007188	213802	183213	179766	80230	91068	89253.4	18079.2	17915	17859.2	192260	86850.5	17951.1	DHAPS-1	PREDICTED: phospho-2-dehydro-3-deoxyheptonate aldolase 1, chloroplastic [Sesamum indicum]	Metabolism;Metabolism;Metabolism;Metabolism	Global and overview maps;Global and overview maps;Global and overview maps;Amino acid metabolism	ko01100//Metabolic pathways;ko01110//Biosynthesis of secondary metabolites;ko01230//Biosynthesis of amino acids;ko00400//Phenylalanine, tyrosine and tryptophan biosynthesis	K01626;K01626;K01626;K01626	GO:0016020//membrane	GO:0003849//3-deoxy-7-phosphoheptulonate synthase activity;GO:0016829//lyase activity	GO:0009073//aromatic amino acid family biosynthetic process;GO:0009423//chorismate biosynthetic process;GO:0033587//shikimate biosynthetic process
CSS0003942	395013	411949	449949	201798	183610	183163	18016.9	17172.5	15735.6	418971	189524	16975	dfr1	PREDICTED: dihydrofolate reductase [Vitis vinifera]	-	-	-	-	-	-	-
CSS0017746	16128.5	18168.5	19185	7548.91	8051.96	8690.77	21911.5	31217.9	30177.7	17827.3	8097.21	27769.1	BACOVA_02659	PREDICTED: lysosomal beta glucosidase-like [Vitis vinifera]	Metabolism;Metabolism;Metabolism;Metabolism;Metabolism	Global and overview maps;Global and overview maps;Biosynthesis of other secondary metabolites;Carbohydrate metabolism;Metabolism of other amino acids	ko01100//Metabolic pathways;ko01110//Biosynthesis of secondary metabolites;ko00940//Phenylpropanoid biosynthesis;ko00500//Starch and sucrose metabolism;ko00460//Cyanoamino acid metabolism	K01188;K01188;K01188;K01188;K01188	-	GO:0004553//hydrolase activity, hydrolyzing O-glycosyl compounds	GO:0005975//carbohydrate metabolic process
CSS0002534	2.09554e+06	1671015	1878262	792594	871415	901277	6178.8	6889.67	4708.69	1.88161e+06	855095	5925.72	AED3	PREDICTED: aspartic proteinase nepenthesin-1 [Sesamum indicum]	-	-	-	-	GO:0009505//plant-type cell wall;GO:0048046//apoplast	GO:0004190//aspartic-type endopeptidase activity	GO:0006508//proteolysis
CSS0028102	46956.8	52992.8	43636.6	16753.1	31271.8	17892.5	49734.4	58956.6	40059	47862.1	21972.5	49583.3	GLC1	Fra e 9.02 allergen [Fraxinus excelsior]	-	-	-	-	-	GO:0004553//hydrolase activity, hydrolyzing O-glycosyl compounds	GO:0008152//metabolic process
CSS0028314	54560.9	46745.1	48928.2	22274.4	20789.8	26879.4	14943.4	7508.35	8246.29	50078	23314.5	10232.7	-	hypothetical protein [Camellia sinensis]	-	-	-	-	-	-	-
CSS0034345	173002	108069	120336	55999.8	54669.8	77574.1	581356	823762	680152	133803	62747.9	695090	FLA8	PREDICTED: fasciclin-like arabinogalactan protein 10 [Vitis vinifera]	-	-	-	-	GO:0009505//plant-type cell wall;GO:0046658//anchored component of plasma membrane;GO:0048046//apoplast	-	GO:0007389//pattern specification process;GO:0008361//regulation of cell size;GO:0009664//plant-type cell wall organization;GO:0009832//plant-type cell wall biogenesis;GO:0009926//auxin polar transport;GO:0010015//root morphogenesis;GO:0040007//growth
CSS0005183	25750.5	23089.3	29181	8013.73	13975.9	14634.2	59427.8	54094.8	60748.7	26006.9	12208	58090.4	FLS2	hypothetical protein POPTR_0007s13690g [Populus trichocarpa]	-	-	-	-	-	GO:0016301//kinase activity;GO:0032440//2-alkenal reductase [NAD(P)] activity	GO:0016310//phosphorylation;GO:0055114//oxidation-reduction process
CSS0048861	116397	87604.8	108392	44548.5	45593.4	57092.9	29650.3	27938.9	23438.9	104131	49078.3	27009.4	AOP1	PREDICTED: probable 2-oxoglutarate-dependent dioxygenase AOP1 [Vitis vinifera]	-	-	-	-	-	GO:0051213//dioxygenase activity	-
CSS0025255	113567	83153.4	109554	41786.8	48145.8	55749.8	39581.2	46206	45347.6	102091	48560.8	43711.6	TOC159	Translocon at the outer envelope membrane of chloroplasts 159 [Theobroma cacao]	-	-	-	-	GO:0009536//plastid	-	-
CSS0034765	28120	36897.1	37010.9	14998.4	17943.9	15791.3	25038.7	23576.1	23775.9	34009.3	16244.5	24130.2	RLP4	unnamed protein product [Coffea canephora]	-	-	-	-	GO:0005768//endosome;GO:0005794//Golgi apparatus;GO:0005802//trans-Golgi network	GO:0016301//kinase activity	GO:0007165//signal transduction;GO:0016310//phosphorylation
CSS0012296	10575.5	10421.8	15905.7	5943.83	5808.26	NA	35576	43285.9	32735.4	12301	5876.04	37199.1	ZDP	hypothetical protein PRUPE_ppa024939mg, partial [Prunus persica]	-	-	-	-	-	GO:0003677//DNA binding;GO:0003824//catalytic activity;GO:0008270//zinc ion binding	GO:0006261//DNA-dependent DNA replication
CSS0033828	46851.2	42793.8	42189.5	19205.7	17858	26134.7	48138	51094.1	49675	43944.8	21066.1	49635.7	PLP3B	PREDICTED: thioredoxin domain-containing protein PLP3B-like isoform X1 [Nicotiana tomentosiformis]	-	-	-	-	-	-	GO:0045454//cell redox homeostasis
CSS0044224	79934.1	124849	88776	49258	48914	42574	340198	284092	282101	97853.2	46915.4	302130	-	PREDICTED: uncharacterized protein LOC100266864 [Vitis vinifera]	-	-	-	-	-	-	-
CSS0031951	290567	328567	352846	114882	113299	239232	46107.3	35363.8	35886.4	323993	155804	39119.2	TMK1	PREDICTED: probable receptor protein kinase TMK1 [Nicotiana sylvestris]	-	-	-	-	GO:0016020//membrane	GO:0000166//nucleotide binding;GO:0004672//protein kinase activity	GO:0016310//phosphorylation
CSS0014973	91291.6	76814.4	81821.6	35203.5	39755.9	46694.9	391222	339492	402961	83309.2	40551.4	377892	ATO	PREDICTED: splicing factor 3A subunit 3 [Vitis vinifera]	Genetic Information Processing	Transcription	ko03040//Spliceosome	K12827	GO:0005634//nucleus;GO:0005829//cytosol	GO:0003676//nucleic acid binding;GO:0008270//zinc ion binding	GO:0000085//mitotic G2 phase;GO:0000741//karyogamy;GO:0006312//mitotic recombination;GO:0006406//mRNA export from nucleus;GO:0009640//photomorphogenesis;GO:0009793//embryo development ending in seed dormancy;GO:0009845//seed germination;GO:0009909//regulation of flower development;GO:0009933//meristem structural organization;GO:0010074//maintenance of meristem identity;GO:0010162//seed dormancy p…
CSS0050427	12117.4	15601.4	13886.1	7334.33	6655.48	6391.31	379059	549419	449443	13868.3	6793.71	459307	GATA24	PREDICTED: GATA transcription factor 24-like isoform X2 [Vitis vinifera]	-	-	-	-	-	GO:0005488//binding	-
CSS0000672	95390.2	74627.8	95669.7	39587.1	40762.3	50011.2	17002.3	13692.6	8070.81	88562.5	43453.5	12921.9	DFR	dihydroflavonol 4-reductase [Camellia sinensis]	Metabolism;Metabolism;Metabolism	Global and overview maps;Global and overview maps;Biosynthesis of other secondary metabolites	ko01100//Metabolic pathways;ko01110//Biosynthesis of secondary metabolites;ko00941//Flavonoid biosynthesis	K13082;K13082;K13082	-	GO:0045552//dihydrokaempferol 4-reductase activity;GO:0050662//coenzyme binding	GO:0009718//anthocyanin-containing compound biosynthetic process;GO:0044237//cellular metabolic process;GO:0055114//oxidation-reduction process
CSS0006620	21841	25972.1	23921.4	11929	10679.2	12650.9	24286	20887.1	22234.8	23911.5	11753	22469.3	SPMS	Spermidine synthase 3 isoform 3 [Theobroma cacao]	Metabolism;Metabolism;Metabolism;Metabolism;Metabolism	Global and overview maps;Metabolism of other amino acids;Amino acid metabolism;Amino acid metabolism;Metabolism of other amino acids	ko01100//Metabolic pathways;ko00480//Glutathione metabolism;ko00270//Cysteine and methionine metabolism;ko00330//Arginine and proline metabolism;ko00410//beta-Alanine metabolism	K00797;K00797;K00797;K00797;K00797	GO:0005737//cytoplasm	GO:0004766//spermidine synthase activity;GO:0016768//spermine synthase activity;GO:0030750//putrescine N-methyltransferase activity	GO:0006596//polyamine biosynthetic process;GO:0032259//methylation;GO:0042742//defense response to bacterium
CSS0004774	50276.3	42740.6	38789	23357.8	17134.3	25182.2	14142.5	13708.9	18328.7	43935.3	21891.5	15393.3	At3g21360	unnamed protein product [Coffea canephora]	-	-	-	-	GO:0005634//nucleus	GO:0016491//oxidoreductase activity	GO:0055114//oxidation-reduction process
CSS0013162	17157	20030.2	19910.7	8184.73	9574.8	10694.7	21642.8	23904	21357.9	19032.6	9484.75	22301.6	TRI1	PREDICTED: protein TRI1-like [Nicotiana sylvestris]	-	-	-	-	-	-	-
CSS0041940	916114	887184	874309	410968	396703	528845	71381.2	44093.5	51440.9	892536	445505	55638.5	SCPL18	PREDICTED: serine carboxypeptidase-like 7 [Vitis vinifera]	-	-	-	-	-	GO:0004185//serine-type carboxypeptidase activity	GO:0006508//proteolysis
CSS0027999	33206.7	31402.9	27149.5	14078.4	15739.9	16320.4	58505.8	90608.8	77363.7	30586.4	15379.6	75492.8	ADT6	PREDICTED: arogenate dehydratase 3, chloroplastic [Vitis vinifera]	Metabolism;Metabolism;Metabolism;Metabolism	Global and overview maps;Global and overview maps;Global and overview maps;Amino acid metabolism	ko01100//Metabolic pathways;ko01110//Biosynthesis of secondary metabolites;ko01230//Biosynthesis of amino acids;ko00400//Phenylalanine, tyrosine and tryptophan biosynthesis	K05359;K05359;K05359;K05359	-	GO:0004664//prephenate dehydratase activity;GO:0047769//arogenate dehydratase activity	GO:0009094//L-phenylalanine biosynthetic process
CSS0030661	14999.9	15149.2	10379.2	6757.88	6851.42	NA	115292	129203	134558	13509.4	6804.65	126351	ALKBH10B	PREDICTED: uncharacterized protein LOC103320980 [Prunus mume]	-	-	-	-	-	-	-
CSS0032115	378431	380650	348945	182290	163955	212078	466899	506226	468570	369342	186108	480565	UGT84A13	UGT84A13 [Quercus robur]	-	-	-	-	-	GO:0050412//cinnamate beta-D-glucosyltransferase activity;GO:0050645//limonoid glucosyltransferase activity	GO:0008152//metabolic process;GO:0009636//response to toxic substance
CSS0050142	34154.9	27128.4	31670	12659.5	17119.5	17202.4	25264.4	26306.1	28287.5	30984.4	15660.5	26619.3	A6	O-Glycosyl hydrolases family 17 protein isoform 1 [Theobroma cacao]	-	-	-	-	-	GO:0016798//hydrolase activity, acting on glycosyl bonds	GO:0008152//metabolic process
CSS0005571	119513	84570.6	83807.6	43068.1	39950.5	63006.6	51793.7	42347.4	51526.5	95963.6	48675.1	48555.8	RH3	unnamed protein product [Coffea canephora]	-	-	-	-	GO:0005634//nucleus;GO:0009570//chloroplast stroma;GO:0009941//chloroplast envelope;GO:0016020//membrane	GO:0003723//RNA binding;GO:0005524//ATP binding;GO:0008026//ATP-dependent helicase activity;GO:0008270//zinc ion binding	GO:0009793//embryo development ending in seed dormancy
CSS0016075	41563.2	37342.5	52933.3	23632.3	20594.3	23102.3	74731.9	72131.5	84542.7	43946.3	22443	77135.3	SCPL40	hypothetical protein JCGZ_16882 [Jatropha curcas]	-	-	-	-	-	-	-
CSS0000631	74280.9	77130.5	55066.2	35469.2	38478.2	31861.5	10416.7	12013.2	10741.8	68825.9	35269.6	11057.2	PAM71-HL	PREDICTED: GDT1-like protein 2, chloroplastic [Vitis vinifera]	-	-	-	-	GO:0009706//chloroplast inner membrane;GO:0016021//integral component of membrane	-	-
CSS0031198	61706.7	80996.1	75044.7	36106.5	41137.3	34499.3	24136.2	18382.6	17062.6	72582.5	37247.7	19860.5	At5g17165	hydrogen peroxide induced protein 1 [Camellia sinensis]	-	-	-	-	-	-	-
CSS0010158	47384.2	38436.6	34455	17613.2	21580.3	22671.9	52326.9	48626.1	48709.4	40091.9	20621.8	49887.5	TD1	PREDICTED: threonine dehydratase biosynthetic, chloroplastic [Vitis vinifera]	Metabolism;Metabolism;Metabolism;Metabolism;Metabolism;Metabolism	Global and overview maps;Global and overview maps;Global and overview maps;Global and overview maps;Amino acid metabolism;Amino acid metabolism	ko01100//Metabolic pathways;ko01110//Biosynthesis of secondary metabolites;ko01200//Carbon metabolism;ko01230//Biosynthesis of amino acids;ko00260//Glycine, serine and threonine metabolism;ko00290//Valine, leucine and isoleucine biosynthesis	K01754;K01754;K01754;K01754;K01754;K01754	-	GO:0004794//L-threonine ammonia-lyase activity;GO:0030170//pyridoxal phosphate binding	GO:0006094//gluconeogenesis;GO:0006566//threonine metabolic process;GO:0007010//cytoskeleton organization;GO:0009097//isoleucine biosynthetic process;GO:0010498//proteasomal protein catabolic process
CSS0009362	450410	431425	494265	231030	243847	233254	31287.9	22744.7	25724	458700	236044	26585.6	CAB6A	PREDICTED: chlorophyll a-b binding protein 6A, chloroplastic [Nicotiana sylvestris]	Metabolism	Energy metabolism	ko00196//Photosynthesis - antenna proteins	K08907	-	-	-
CSS0044568	170654	156947	191216	84644.7	91554	90796.8	29334.4	25614.6	28919.5	172939	88998.5	27956.2	PHB3	PREDICTED: prohibitin-3, mitochondrial [Vitis vinifera]	-	-	-	-	GO:0016020//membrane	-	-
CSS0004626	22636.6	19200.1	20002.7	9984.04	10654.6	11324.5	17411.6	16904.2	17188.2	20613.1	10654.4	17168	KCS12	unnamed protein product [Coffea canephora]	Metabolism;Metabolism;Organismal Systems;Metabolism	Global and overview maps;Global and overview maps;Environmental adaptation;Lipid metabolism	ko01100//Metabolic pathways;ko01110//Biosynthesis of secondary metabolites;ko04626//Plant-pathogen interaction;ko00062//Fatty acid elongation	K15397;K15397;K15397;K15397	GO:0005783//endoplasmic reticulum;GO:0016020//membrane	GO:0016747//transferase activity, transferring acyl groups other than amino-acyl groups	GO:0006633//fatty acid biosynthetic process;GO:0009409//response to cold;GO:0009416//response to light stimulus
CSS0014846	37637	33583	37814.2	20775.2	17162.9	19011.8	46063.5	53932.8	54149.8	36344.7	18983.3	51382	KCS2	3-ketoacyl-CoA synthase 17 -like protein [Gossypium arboreum]	Metabolism;Metabolism;Organismal Systems;Metabolism	Global and overview maps;Global and overview maps;Environmental adaptation;Lipid metabolism	ko01100//Metabolic pathways;ko01110//Biosynthesis of secondary metabolites;ko04626//Plant-pathogen interaction;ko00062//Fatty acid elongation	K15397;K15397;K15397;K15397	GO:0016020//membrane	GO:0009922//fatty acid elongase activity	GO:0006633//fatty acid biosynthetic process;GO:0006970//response to osmotic stress;GO:0009409//response to cold;GO:0009416//response to light stimulus;GO:0009611//response to wounding;GO:0010345//suberin biosynthetic process
CSS0038859	100455	89671.9	102885	46394.9	53465.8	53227.7	1.57938e+06	1584351	1.68615e+06	97670.7	51029.4	1.61663e+06	DCL	DCL protein [Coffea arabica]	-	-	-	-	GO:0009507//chloroplast	GO:0005507//copper ion binding;GO:0048038//quinone binding	GO:0009308//amine metabolic process
CSS0010608	513638	563778	550370	301161	314899	241740	233043	304437	292550	542596	285933	276677	sec61a	unnamed protein product [Coffea canephora]	Genetic Information Processing;Cellular Processes;Genetic Information Processing	Folding, sorting and degradation;Transport and catabolism;Folding, sorting and degradation	ko04141//Protein processing in endoplasmic reticulum;ko04145//Phagosome;ko03060//Protein export	K10956;K10956;K10956	GO:0016020//membrane	-	GO:0015031//protein transport
CSS0015452	1.0395e+06	1465561	1.13426e+06	613354	630079	677382	244434	296827	295465	1.21311e+06	640272	278909	ARGAH1	arginase 1 [Solanum lycopersicum]	Metabolism;Metabolism;Metabolism;Metabolism;Metabolism	Global and overview maps;Global and overview maps;Global and overview maps;Amino acid metabolism;Amino acid metabolism	ko01100//Metabolic pathways;ko01110//Biosynthesis of secondary metabolites;ko01230//Biosynthesis of amino acids;ko00330//Arginine and proline metabolism;ko00220//Arginine biosynthesis	K01476;K01476;K01476;K01476;K01476	-	GO:0004053//arginase activity;GO:0046872//metal ion binding	GO:0033388//putrescine biosynthetic process from arginine
CSS0042094	40078.9	36247.2	35766.4	18043.5	18901.6	22225.3	31228.2	41281.1	37070.4	37364.2	19723.5	36526.5	INV*DC4	soluble acid invertase 2 [Rhododendron hybrid cultivar]	Metabolism;Metabolism;Metabolism	Global and overview maps;Carbohydrate metabolism;Carbohydrate metabolism	ko01100//Metabolic pathways;ko00500//Starch and sucrose metabolism;ko00052//Galactose metabolism	K01193;K01193;K01193	GO:0005773//vacuole	GO:0004575//sucrose alpha-glucosidase activity	GO:0005985//sucrose metabolic process
CSS0040846	72842.6	88859.2	87181.1	47626.5	43219.2	40761	105372	100348	107990	82960.9	43868.9	104570	BACOVA_02659	Glycosyl hydrolase family protein isoform 1 [Theobroma cacao]	Metabolism;Metabolism;Metabolism;Metabolism;Metabolism	Global and overview maps;Global and overview maps;Biosynthesis of other secondary metabolites;Carbohydrate metabolism;Metabolism of other amino acids	ko01100//Metabolic pathways;ko01110//Biosynthesis of secondary metabolites;ko00940//Phenylpropanoid biosynthesis;ko00500//Starch and sucrose metabolism;ko00460//Cyanoamino acid metabolism	K05349;K05349;K05349;K05349;K05349	-	GO:0008422//beta-glucosidase activity	GO:0005975//carbohydrate metabolic process
CSS0033800	167499	152148	172065	81328.8	84527.6	97520.5	152412	146992	180904	163904	87792.3	160103	-	PREDICTED: uncharacterized protein LOC102631030 [Citrus sinensis]	-	-	-	-	GO:0048046//apoplast	-	GO:0010090//trichome morphogenesis
CSS0009572	299082	240518	250212	133654	136006	153886	187457	151615	160149	263271	141182	166407	PER12	PREDICTED: peroxidase 12-like [Fragaria vesca subsp. vesca]	Metabolism;Metabolism;Metabolism	Global and overview maps;Global and overview maps;Biosynthesis of other secondary metabolites	ko01100//Metabolic pathways;ko01110//Biosynthesis of secondary metabolites;ko00940//Phenylpropanoid biosynthesis	K00430;K00430;K00430	GO:0005773//vacuole;GO:0009505//plant-type cell wall;GO:0016020//membrane	GO:0004601//peroxidase activity;GO:0020037//heme binding;GO:0046872//metal ion binding	GO:0006979//response to oxidative stress;GO:0055114//oxidation-reduction process
CSS0017748	53971	39469.5	51796.2	23044.2	23801	31431.6	50388.6	69918.6	49262.5	48412.3	26092.3	56523.2	FEN1	PREDICTED: flap endonuclease 1 isoform X2 [Vitis vinifera]	Genetic Information Processing;Genetic Information Processing;Genetic Information Processing	Replication and repair;Replication and repair;Replication and repair	ko03030//DNA replication;ko03410//Base excision repair;ko03450//Non-homologous end-joining	K04799;K04799;K04799	GO:0005654//nucleoplasm;GO:0005730//nucleolus;GO:0005739//mitochondrion;GO:0005829//cytosol	GO:0000287//magnesium ion binding;GO:0003677//DNA binding;GO:0008409//5'-3' exonuclease activity;GO:0017108//5'-flap endonuclease activity	GO:0006284//base-excision repair;GO:0010228//vegetative to reproductive phase transition of meristem;GO:0043137//DNA replication, removal of RNA primer;GO:0090305//nucleic acid phosphodiester bond hydrolysis
CSS0032324	132864	106109	122213	67011.7	61919.6	66095.6	73713.2	67191	70601.8	120395	65009	70502	-	chalcone isomerase [Camellia sinensis]	-	-	-	-	-	GO:0016872//intramolecular lyase activity	-
CSS0026170	57087.7	56433.8	62345	33832.8	29655.9	31845.1	295589	319450	329380	58622.2	31778	314806	GAUT8	Glycosyltransferase QUASIMODO1, putative [Ricinus communis]	Metabolism	Carbohydrate metabolism	ko00520//Amino sugar and nucleotide sugar metabolism	K13648	GO:0005739//mitochondrion;GO:0005768//endosome;GO:0005794//Golgi apparatus;GO:0005802//trans-Golgi network	GO:0047262//polygalacturonate 4-alpha-galacturonosyltransferase activity	GO:0010289//homogalacturonan biosynthetic process
CSS0047557	104929	98417.4	85852.7	50142.5	45068.9	62527	49065.2	42911.2	43614.7	96399.6	52579.5	45197.1	CAD	cinnamyl alcohol dehydrogenase 3 [Camellia sinensis]	Metabolism;Metabolism;Metabolism	Global and overview maps;Global and overview maps;Biosynthesis of other secondary metabolites	ko01100//Metabolic pathways;ko01110//Biosynthesis of secondary metabolites;ko00940//Phenylpropanoid biosynthesis	K00083;K00083;K00083	-	GO:0008270//zinc ion binding;GO:0018456//aryl-alcohol dehydrogenase (NAD+) activity;GO:0045551//cinnamyl-alcohol dehydrogenase activity;GO:0046029//mannitol dehydrogenase activity	GO:0009617//response to bacterium;GO:0009626//plant-type hypersensitive response;GO:0009809//lignin biosynthetic process;GO:0055114//oxidation-reduction process
CSS0003553	155713	142299	156964	80445.5	79559.4	88547.7	74275.8	89495	82521.1	151659	82850.8	82097.3	GNS1	Glucan endo-1,3-beta-glucosidase, basic isoform [Morus notabilis]	-	-	-	-	-	GO:0004553//hydrolase activity, hydrolyzing O-glycosyl compounds	GO:0005975//carbohydrate metabolic process
CSS0039173	14019.1	20885.3	17925.9	11545.7	9904.32	7415.47	28121.5	26724.8	28183.4	17610.1	9621.84	27676.6	CALS3	PREDICTED: callose synthase 3-like [Sesamum indicum]	-	-	-	-	GO:0000148//1,3-beta-D-glucan synthase complex	GO:0003843//1,3-beta-D-glucan synthase activity	GO:0006075//(1->3)-beta-D-glucan biosynthetic process
CSS0047698	167802	126397	146700	72201.8	78690.1	90582.8	14398.7	20749.7	21879.8	146966	80491.6	19009.4	ROA2	hypothetical protein PHAVU_002G194200g [Phaseolus vulgaris]	Genetic Information Processing	Replication and repair	ko03030//DNA replication	K02541	GO:0005634//nucleus;GO:0042555//MCM complex	GO:0003677//DNA binding;GO:0003678//DNA helicase activity;GO:0005524//ATP binding;GO:0008094//DNA-dependent ATPase activity	GO:0000911//cytokinesis by cell plate formation;GO:0006268//DNA unwinding involved in DNA replication;GO:0006270//DNA replication initiation;GO:0006275//regulation of DNA replication;GO:0006306//DNA methylation;GO:0008283//cell proliferation;GO:0009909//regulation of flower development;GO:0016458//gene silencing;GO:0051567//histone H3-K9 methylation;GO:0051726//regulation of cell cycle
CSS0045306	222268	165536	229503	102088	108011	129941	67900.6	53977.1	53155	205769	113347	58344.2	-	PREDICTED: uncharacterized protein LOC103695473 [Phoenix dactylifera]	-	-	-	-	GO:0005747//mitochondrial respiratory chain complex I	-	-
CSS0019570	15272.2	13040	16067.6	6984.29	8857.37	8633.93	49145	46808	39799.7	14793.3	8158.53	45250.9	Ctsd	unnamed protein product [Coffea canephora]	-	-	-	-	-	GO:0004190//aspartic-type endopeptidase activity	GO:0006508//proteolysis
CSS0009754	18263.2	16675	17830.2	7028.85	11281.1	10801.4	114717	113169	116840	17589.5	9703.77	114909	WRKY44	PREDICTED: WRKY transcription factor 44 [Vitis vinifera]	-	-	-	-	-	GO:0003700//transcription factor activity, sequence-specific DNA binding;GO:0043565//sequence-specific DNA binding	GO:0006355//regulation of transcription, DNA-templated;GO:0009957//epidermal cell fate specification;GO:0010214//seed coat development
CSS0025793	25263.9	20513	25718.7	10944.3	12638.7	16473.9	928271	932828	968194	23831.9	13352.3	943098	At5g66470	PREDICTED: GTPase Era, mitochondrial isoform X1 [Vitis vinifera]	-	-	-	-	GO:0005622//intracellular	GO:0003723//RNA binding;GO:0005525//GTP binding	GO:0009793//embryo development ending in seed dormancy;GO:0016226//iron-sulfur cluster assembly;GO:0019288//isopentenyl diphosphate biosynthetic process, methylerythritol 4-phosphate pathway;GO:0042793//transcription from plastid promoter;GO:0045036//protein targeting to chloroplast;GO:0045893//positive regulation of transcription, DNA-templated
CSS0004330	18011.1	17854.1	28826.5	10592.6	10763.5	14889.2	59712.8	54140.1	54228.1	21563.9	12081.7	56027	2ODD19	2-oxoglutarate and Fe(II)-dependent oxygenase superfamily protein, putative [Theobroma cacao]	-	-	-	-	-	GO:0016702//oxidoreductase activity, acting on single donors with incorporation of molecular oxygen, incorporation of two atoms of oxygen;GO:0045431//flavonol synthase activity	GO:0051555//flavonol biosynthetic process;GO:0055114//oxidation-reduction process
CSS0028675	44596.7	59871	88145.2	33732.5	44794.7	29901.3	221845	237679	230671	64204.3	36142.8	230065	TRX1	hypothetical protein PRUPE_ppa013476mg [Prunus persica]	-	-	-	-	-	GO:0009055//electron carrier activity;GO:0015035//protein disulfide oxidoreductase activity	GO:0006662//glycerol ether metabolic process;GO:0045454//cell redox homeostasis
CSS0003597	86870.9	94829.9	88593.6	56315.6	44143.6	51962.4	245474	241304	245778	90098.1	50807.2	244185	WHY1	conserved hypothetical protein [Ricinus communis]	-	-	-	-	GO:0009536//plastid	GO:0003700//transcription factor activity, sequence-specific DNA binding;GO:0043565//sequence-specific DNA binding	GO:0045893//positive regulation of transcription, DNA-templated;GO:0050832//defense response to fungus
CSS0025763	58494.1	44776.3	38625	23501	22716	34036.7	44258.4	44861.9	52828.2	47298.5	26751.2	47316.2	BCA5	PREDICTED: beta carbonic anhydrase 5, chloroplastic isoform X1 [Vitis vinifera]	Metabolism	Energy metabolism	ko00910//Nitrogen metabolism	K01673	-	GO:0004089//carbonate dehydratase activity;GO:0008270//zinc ion binding	GO:0015976//carbon utilization;GO:0019243//methylglyoxal catabolic process to D-lactate via S-lactoyl-glutathione
CSS0005685	63279.1	61635.3	51978.2	34949.6	32713.2	32704.7	12936.6	10154.9	11514.7	58964.2	33455.8	11535.4	RH8	PREDICTED: DEAD-box ATP-dependent RNA helicase 8 [Nelumbo nucifera]	Genetic Information Processing	Folding, sorting and degradation	ko03018//RNA degradation	K12614	-	GO:0003676//nucleic acid binding;GO:0005524//ATP binding;GO:0008026//ATP-dependent helicase activity	GO:0019048//modulation by virus of host morphology or physiology
CSS0002387	312935	336410	355536	183973	195901	191017	295843	261728	296624	334960	190297	284732	-	PREDICTED: uncharacterized protein LOC103326817 [Prunus mume]	-	-	-	-	-	GO:0016740//transferase activity	GO:0009058//biosynthetic process
CSS0025965	28753.7	28438.8	44458.9	20016.3	19152.5	18629.1	85168.9	73193.5	67574.8	33883.8	19266	75312.4	MTX1	PREDICTED: mitochondrial outer membrane import complex protein METAXIN [Vitis vinifera]	-	-	-	-	GO:0005741//mitochondrial outer membrane;GO:0005743//mitochondrial inner membrane;GO:0009536//plastid	-	GO:0006406//mRNA export from nucleus;GO:0006606//protein import into nucleus;GO:0006626//protein targeting to mitochondrion;GO:0051604//protein maturation
CSS0028869	26962.8	28899.9	23786.5	15883.3	13942	15525.1	108526	73131.8	70192.8	26549.7	15116.8	83950.1	rmlD	PREDICTED: methionine adenosyltransferase 2 subunit beta isoform X1 [Solanum lycopersicum]	-	-	-	-	-	GO:0000166//nucleotide binding;GO:0008831//dTDP-4-dehydrorhamnose reductase activity	GO:0045226//extracellular polysaccharide biosynthetic process;GO:0055114//oxidation-reduction process
CSS0002737	228739	216636	192122	117288	118664	129098	98514.5	99122	104392	212499	121683	100676	CYP73A4	cinnamic acid 4-hydroxylase [Camellia chekiangoleosa]	Metabolism;Metabolism;Metabolism;Metabolism;Metabolism;Metabolism;Metabolism	Global and overview maps;Global and overview maps;Biosynthesis of other secondary metabolites;Amino acid metabolism;Biosynthesis of other secondary metabolites;Metabolism of cofactors and vitamins;Biosynthesis of other secondary metabolites	ko01100//Metabolic pathways;ko01110//Biosynthesis of secondary metabolites;ko00940//Phenylpropanoid biosynthesis;ko00360//Phenylalanine metabolism;ko00941//Flavonoid biosynthesis;ko00130//Ubiquinone and other terpenoid-quinone biosynthesis;ko00945//Stilbenoid, diarylheptanoid and gingerol biosynthesis	K00487;K00487;K00487;K00487;K00487;K00487;K00487	GO:0005783//endoplasmic reticulum;GO:0005886//plasma membrane;GO:0009505//plant-type cell wall	GO:0005506//iron ion binding;GO:0009055//electron carrier activity;GO:0016710//trans-cinnamate 4-monooxygenase activity;GO:0020037//heme binding	GO:0009416//response to light stimulus;GO:0009555//pollen development;GO:0009611//response to wounding;GO:0009808//lignin metabolic process;GO:0040007//growth;GO:0055114//oxidation-reduction process;GO:0080167//response to karrikin
CSS0043871	25692.1	29630.5	25752.7	15490.6	18213.3	13004.6	115515	91922.4	87258.6	27025.1	15569.5	98232	SKIP16	PREDICTED: F-box protein SKIP16 [Sesamum indicum]	-	-	-	-	-	-	-
CSS0026003	6843.37	8058.64	11017.3	4282.6	4121.63	6540.07				8639.77	4981.43		TIF3D1	PREDICTED: eukaryotic translation initiation factor 3 subunit D-like [Vitis vinifera]	Genetic Information Processing	Translation	ko03013//RNA transport	K03251	GO:0005852//eukaryotic translation initiation factor 3 complex;GO:0016282//eukaryotic 43S preinitiation complex;GO:0033290//eukaryotic 48S preinitiation complex	GO:0003743//translation initiation factor activity	GO:0001731//formation of translation preinitiation complex;GO:0006446//regulation of translational initiation
CSS0028084	46289.7	44206.9	71816.7	35825.9	21140.6	36654.2				54104.4	31206.9		UGT73B4	PREDICTED: UDP-glycosyltransferase 73B3-like [Fragaria vesca subsp. vesca]	-	-	-	-	-	GO:0016757//transferase activity, transferring glycosyl groups	-
CSS0032598	145063	118524	128840	71133.8	75464.9	79883.1				130809	75493.9		RH40	PREDICTED: DEAD-box ATP-dependent RNA helicase 46 isoform X5 [Populus euphratica]	Genetic Information Processing	Transcription	ko03040//Spliceosome	K12823	-	-	-
CSS0011795	74974.3	81199.9	81371.8	49745	38201.1	49812.9				79182	45919.7		ACLA-1	PREDICTED: ATP-citrate synthase alpha chain protein 2-like [Nicotiana sylvestris]	Metabolism;Metabolism;Metabolism	Global and overview maps;Global and overview maps;Carbohydrate metabolism	ko01100//Metabolic pathways;ko01110//Biosynthesis of secondary metabolites;ko00020//Citrate cycle (TCA cycle)	K01648;K01648;K01648	GO:0005829//cytosol;GO:0009346//citrate lyase complex	GO:0003878//ATP citrate synthase activity;GO:0004775//succinate-CoA ligase (ADP-forming) activity;GO:0005524//ATP binding	GO:0006633//fatty acid biosynthetic process;GO:0007568//aging;GO:0009911//positive regulation of flower development;GO:0010025//wax biosynthetic process;GO:0015995//chlorophyll biosynthetic process;GO:0016117//carotenoid biosynthetic process;GO:0019252//starch biosynthetic process;GO:0043481//anthocyanin accumulation in tissues in response to UV light;GO:0045793//positive regulation of cell size;…
CSS0011196	108666	97798.3	132189	67565.6	66356.9	65433.1				112884	66451.9		UGT94E5	UDP-glycosyltransferase 94P1 [Camellia sinensis]	-	-	-	-	-	GO:0016758//transferase activity, transferring hexosyl groups	-
CSS0031015	127793	116103	139029	68001.7	76075.6	81759.4				127642	75278.9		-	PREDICTED: uncharacterized protein LOC103326817 [Prunus mume]	-	-	-	-	-	GO:0016740//transferase activity	GO:0009058//biosynthetic process
CSS0020069	18017.4	18904.5	17603.8	12351.9	12957.2	6864.84				18175.2	10724.6		POLD1	PREDICTED: DNA polymerase delta catalytic subunit [Sesamum indicum]	Metabolism;Metabolism;Metabolism;Genetic Information Processing;Genetic Information Processing;Genetic Information Processing;Genetic Information Processing;Genetic Information Processing	Global and overview maps;Nucleotide metabolism;Nucleotide metabolism;Replication and repair;Replication and repair;Replication and repair;Replication and repair;Replication and repair	ko01100//Metabolic pathways;ko00230//Purine metabolism;ko00240//Pyrimidine metabolism;ko03420//Nucleotide excision repair;ko03030//DNA replication;ko03430//Mismatch repair;ko03440//Homologous recombination;ko03410//Base excision repair	K02327;K02327;K02327;K02327;K02327;K02327;K02327;K02327	-	-	-
CSS0038336	16544.9	17170.4	15980.3	9534.69	10117.4	9711.82				16565.2	9787.96		BIG2	PREDICTED: brefeldin A-inhibited guanine nucleotide-exchange protein 2-like [Vitis vinifera]	Cellular Processes	Transport and catabolism	ko04144//Endocytosis	K18442	GO:0005634//nucleus;GO:0005829//cytosol	GO:0005086//ARF guanyl-nucleotide exchange factor activity	GO:0009561//megagametogenesis;GO:0032012//regulation of ARF protein signal transduction
CSS0005927	262098	282671	236161	142691	157232	168489				260310	156138		ANR	anthocyanidin reductase [Camellia sinensis]	-	-	-	-	-	GO:0000166//nucleotide binding;GO:0033729//anthocyanidin reductase activity;GO:0050662//coenzyme binding	GO:0009964//negative regulation of flavonoid biosynthetic process;GO:0044237//cellular metabolic process;GO:0055114//oxidation-reduction process
CSS0005555	25181.6	26496.3	31068.1	17598.4	19126.7	13133.2				27582	16619.4		Os07g0143700	hypothetical protein CISIN_1g007084mg [Citrus sinensis]	-	-	-	-	-	GO:0003676//nucleic acid binding;GO:0005524//ATP binding;GO:0008026//ATP-dependent helicase activity	-
CSS0018831	292873	370513	302386	200997	179610	201324				321924	193977		LA1	PREDICTED: la protein 1 [Vitis vinifera]	-	-	-	-	GO:0005634//nucleus;GO:0030529//intracellular ribonucleoprotein complex	GO:0000166//nucleotide binding;GO:0003723//RNA binding	GO:0006396//RNA processing
CSS0006530	128962	118274	147740	79817.5	73672.7	85659.5				131659	79716.6		TATC	hypothetical protein CISIN_1g018342mg [Citrus sinensis]	Genetic Information Processing	Folding, sorting and degradation	ko03060//Protein export	K03118	GO:0016021//integral component of membrane	-	-
CSS0019448	29545.4	27450	31131.6	21413	18737.8	13554.9				29375.7	17901.9		AT1	hypothetical protein POPTR_0017s05810g [Populus trichocarpa]	-	-	-	-	-	-	-
CSS0040848	109470	100634	110852	60285.3	63746.4	72035.9				106985	65355.9		At4g34215	PREDICTED: probable carbohydrate esterase At4g34215 [Nicotiana tomentosiformis]	-	-	-	-	-	-	-
CSS0016696	28424.1	22468.7	24096.2	14847.1	15401	15630.5				24996.3	15292.9		BACOVA_02659	hypothetical protein CICLE_v10014537mg [Citrus clementina]	Metabolism;Metabolism;Metabolism;Metabolism;Metabolism	Global and overview maps;Global and overview maps;Biosynthesis of other secondary metabolites;Carbohydrate metabolism;Metabolism of other amino acids	ko01100//Metabolic pathways;ko01110//Biosynthesis of secondary metabolites;ko00940//Phenylpropanoid biosynthesis;ko00500//Starch and sucrose metabolism;ko00460//Cyanoamino acid metabolism	K05349;K05349;K05349;K05349;K05349	-	GO:0008422//beta-glucosidase activity	GO:0005975//carbohydrate metabolic process
CSS0028444	1.02272e+06	947505	925637	581811	577246	614564				965289	591207		-	hypothetical protein CICLE_v10020871mg [Citrus clementina]	-	-	-	-	GO:0005794//Golgi apparatus;GO:0005829//cytosol;GO:0005886//plasma membrane;GO:0009506//plasmodesma	-	GO:0000902//cell morphogenesis;GO:0006094//gluconeogenesis;GO:0006096//glycolytic process;GO:0009269//response to desiccation;GO:0009651//response to salt stress;GO:0009793//embryo development ending in seed dormancy;GO:0016049//cell growth;GO:0019344//cysteine biosynthetic process;GO:0046686//response to cadmium ion;GO:0048193//Golgi vesicle transport
CSS0027998	8425.07	9253.86	8768.32	6943.54	5515.61	3792.26				8815.75	5417.14		ECT2	unnamed protein product [Vitis vinifera]	-	-	-	-	-	-	GO:0009451//RNA modification
CSS0002506	470345	395819	425954	245029	249997	299790				430706	264939		CYP73A16	cinnamic acid 4-hydroxylase [Camellia chekiangoleosa]	Metabolism;Metabolism;Metabolism;Metabolism;Metabolism;Metabolism;Metabolism	Global and overview maps;Global and overview maps;Biosynthesis of other secondary metabolites;Amino acid metabolism;Biosynthesis of other secondary metabolites;Metabolism of cofactors and vitamins;Biosynthesis of other secondary metabolites	ko01100//Metabolic pathways;ko01110//Biosynthesis of secondary metabolites;ko00940//Phenylpropanoid biosynthesis;ko00360//Phenylalanine metabolism;ko00941//Flavonoid biosynthesis;ko00130//Ubiquinone and other terpenoid-quinone biosynthesis;ko00945//Stilbenoid, diarylheptanoid and gingerol biosynthesis	K00487;K00487;K00487;K00487;K00487;K00487;K00487	GO:0005783//endoplasmic reticulum;GO:0005886//plasma membrane;GO:0009505//plant-type cell wall	GO:0005506//iron ion binding;GO:0009055//electron carrier activity;GO:0016710//trans-cinnamate 4-monooxygenase activity;GO:0020037//heme binding	GO:0009416//response to light stimulus;GO:0009555//pollen development;GO:0009611//response to wounding;GO:0009808//lignin metabolic process;GO:0040007//growth;GO:0055114//oxidation-reduction process;GO:0080167//response to karrikin
CSS0022461	126576	181596	164791	106324	93874.1	91502.9				157654	97233.7		RPV1	PREDICTED: TMV resistance protein N-like [Malus domestica]	-	-	-	-	-	GO:0032550//purine ribonucleoside binding;GO:0032559//adenyl ribonucleotide binding;GO:0043168//anion binding	GO:0050896//response to stimulus
CSS0036964	166008	135374	141336	82262.4	90325.5	101221				147573	91269.5		DRT100	PREDICTED: DNA-damage-repair/toleration protein DRT100-like [Sesamum indicum]	-	-	-	-	GO:0005618//cell wall;GO:0009506//plasmodesma;GO:0009507//chloroplast;GO:0016020//membrane;GO:0048046//apoplast	GO:0000166//nucleotide binding	GO:0006952//defense response;GO:0007165//signal transduction;GO:0009650//UV protection;GO:0042493//response to drug
CSS0028286	93890	82987.9	83665.4	55767.2	50065.7	56157				86847.8	53996.7		PER63	PREDICTED: peroxidase 31-like [Vitis vinifera]	Metabolism;Metabolism;Metabolism	Global and overview maps;Global and overview maps;Biosynthesis of other secondary metabolites	ko01100//Metabolic pathways;ko01110//Biosynthesis of secondary metabolites;ko00940//Phenylpropanoid biosynthesis	K00430;K00430;K00430	-	GO:0004601//peroxidase activity;GO:0020037//heme binding;GO:0046872//metal ion binding	GO:0006979//response to oxidative stress;GO:0055114//oxidation-reduction process
CSS0012183	64059.1	70073	73412.3	41543.2	42751.5	44890.1				69181.5	43061.6		PIP2-5	aquaporin protein AQU15 [Camellia sinensis]	-	-	-	-	GO:0005773//vacuole;GO:0005886//plasma membrane;GO:0009507//chloroplast;GO:0016021//integral component of membrane	GO:0005215//transporter activity	GO:0006833//water transport;GO:0006970//response to osmotic stress;GO:0009269//response to desiccation;GO:0009737//response to abscisic acid;GO:0080170//hydrogen peroxide transmembrane transport
CSS0043340	174237	115939	128061	75198.5	78588.6	107283				139412	87023.3		RFS2	PREDICTED: probable galactinol--sucrose galactosyltransferase 2 [Eucalyptus grandis]	Metabolism	Carbohydrate metabolism	ko00052//Galactose metabolism	K06617	GO:0009506//plasmodesma	GO:0052692//raffinose alpha-galactosidase activity	GO:0034484//raffinose catabolic process;GO:0080167//response to karrikin
CSS0042615	690290	762213	783899	469524	458070	468998				745468	465531		At5g53970	PREDICTED: tyrosine aminotransferase-like [Nicotiana tomentosiformis]	Metabolism;Metabolism;Metabolism;Metabolism;Metabolism;Metabolism;Metabolism;Metabolism;Metabolism;Metabolism	Global and overview maps;Global and overview maps;Global and overview maps;Amino acid metabolism;Amino acid metabolism;Amino acid metabolism;Amino acid metabolism;Metabolism of cofactors and vitamins;Biosynthesis of other secondary metabolites;Biosynthesis of other secondary metabolites	ko01100//Metabolic pathways;ko01110//Biosynthesis of secondary metabolites;ko01230//Biosynthesis of amino acids;ko00270//Cysteine and methionine metabolism;ko00400//Phenylalanine, tyrosine and tryptophan biosynthesis;ko00360//Phenylalanine metabolism;ko00350//Tyrosine metabolism;ko00130//Ubiquinone and other terpenoid-quinone biosynthesis;ko00960//Tropane, piperidine and pyridine alkaloid biosynt…	K00815;K00815;K00815;K00815;K00815;K00815;K00815;K00815;K00815;K00815	-	GO:0008483//transaminase activity;GO:0030170//pyridoxal phosphate binding	GO:0006520//cellular amino acid metabolic process;GO:0009058//biosynthetic process
CSS0045186	173389	150654	149401	94550.9	96738.5	104560				157815	98616.5		PKP2	PREDICTED: plastidial pyruvate kinase 2 [Vitis vinifera]	Metabolism;Metabolism;Metabolism;Metabolism;Metabolism;Metabolism;Metabolism	Global and overview maps;Global and overview maps;Global and overview maps;Global and overview maps;Nucleotide metabolism;Carbohydrate metabolism;Carbohydrate metabolism	ko01100//Metabolic pathways;ko01110//Biosynthesis of secondary metabolites;ko01200//Carbon metabolism;ko01230//Biosynthesis of amino acids;ko00230//Purine metabolism;ko00010//Glycolysis / Gluconeogenesis;ko00620//Pyruvate metabolism	K00873;K00873;K00873;K00873;K00873;K00873;K00873	GO:0005739//mitochondrion;GO:0009570//chloroplast stroma	GO:0000287//magnesium ion binding;GO:0004743//pyruvate kinase activity;GO:0030955//potassium ion binding	GO:0006096//glycolytic process;GO:0006633//fatty acid biosynthetic process;GO:0010431//seed maturation;GO:0016310//phosphorylation
CSS0019002	1290640	1.38783e+06	1.44408e+06	842629	882401	857917				1.37418e+06	860982		AN3	PREDICTED: flavanone 3-dioxygenase [Vitis vinifera]	Metabolism;Metabolism;Metabolism	Global and overview maps;Global and overview maps;Biosynthesis of other secondary metabolites	ko01100//Metabolic pathways;ko01110//Biosynthesis of secondary metabolites;ko00941//Flavonoid biosynthesis	K00475;K00475;K00475	-	GO:0016702//oxidoreductase activity, acting on single donors with incorporation of molecular oxygen, incorporation of two atoms of oxygen;GO:0031418//L-ascorbic acid binding;GO:0045486//naringenin 3-dioxygenase activity;GO:0046872//metal ion binding	GO:0009813//flavonoid biosynthetic process;GO:0055114//oxidation-reduction process
CSS0039160	36456.5	27355.5	27333.8	20175.5	17440.2	19618				30382	19077.9		At3g10130	hypothetical protein CISIN_1g028987mg [Citrus sinensis]	-	-	-	-	GO:0005634//nucleus;GO:0042644//chloroplast nucleoid	GO:0016301//kinase activity;GO:0016773//phosphotransferase activity, alcohol group as acceptor	GO:0006364//rRNA processing;GO:0006399//tRNA metabolic process;GO:0009658//chloroplast organization;GO:0009793//embryo development ending in seed dormancy;GO:0010027//thylakoid membrane organization;GO:0010228//vegetative to reproductive phase transition of meristem;GO:0016226//iron-sulfur cluster assembly;GO:0016310//phosphorylation;GO:0042793//transcription from plastid promoter;GO:0045893//pos…
CSS0020614	57676.6	53873.1	50428.5	35967.7	36269	30064.5				53992.8	34100.4		-	PREDICTED: uncharacterized protein LOC101294636 [Fragaria vesca subsp. vesca]	-	-	-	-	GO:0005750//mitochondrial respiratory chain complex III	-	-
CSS0033693	47930.9	58320.7	63160.7	32640.1	38515.2	35990				56470.8	35715.1		CKA4	PREDICTED: casein kinase II subunit alpha-like isoform X1 [Nicotiana tomentosiformis]	Genetic Information Processing;Organismal Systems	Translation;Environmental adaptation	ko03008//Ribosome biogenesis in eukaryotes;ko04712//Circadian rhythm - plant	K03097;K03097	GO:0005829//cytosol	GO:0005524//ATP binding;GO:0008353//RNA polymerase II carboxy-terminal domain kinase activity	GO:0006468//protein phosphorylation
CSS0041527	581657	458571	467959	289921	324224	345894				502729	320013		PORA	hypothetical protein CISIN_1g015844mg [Citrus sinensis]	-	-	-	-	GO:0009535//chloroplast thylakoid membrane;GO:0009941//chloroplast envelope	GO:0016630//protochlorophyllide reductase activity	GO:0009723//response to ethylene;GO:0015979//photosynthesis;GO:0015995//chlorophyll biosynthetic process;GO:0055114//oxidation-reduction process
CSS0029507	60895.8	53152.5	50332.4	37110.9	29025.4	38767.8				54793.6	34968		PCNA	unnamed protein product [Coffea canephora]	Genetic Information Processing;Genetic Information Processing;Genetic Information Processing;Genetic Information Processing	Replication and repair;Replication and repair;Replication and repair;Replication and repair	ko03420//Nucleotide excision repair;ko03030//DNA replication;ko03430//Mismatch repair;ko03410//Base excision repair	K04802;K04802;K04802;K04802	GO:0005634//nucleus;GO:0043626//PCNA complex	GO:0003677//DNA binding;GO:0030337//DNA polymerase processivity factor activity	GO:0006275//regulation of DNA replication
CSS0002082	70911.3	61073.3	51425	36337.3	34629.7	46104.3				61136.5	39023.8		-	PREDICTED: pyruvate kinase isozyme A, chloroplastic-like [Sesamum indicum]	Metabolism;Metabolism;Metabolism;Metabolism;Metabolism;Metabolism;Metabolism	Global and overview maps;Global and overview maps;Global and overview maps;Global and overview maps;Nucleotide metabolism;Carbohydrate metabolism;Carbohydrate metabolism	ko01100//Metabolic pathways;ko01110//Biosynthesis of secondary metabolites;ko01200//Carbon metabolism;ko01230//Biosynthesis of amino acids;ko00230//Purine metabolism;ko00010//Glycolysis / Gluconeogenesis;ko00620//Pyruvate metabolism	K00873;K00873;K00873;K00873;K00873;K00873;K00873	-	GO:0000287//magnesium ion binding;GO:0004743//pyruvate kinase activity;GO:0030955//potassium ion binding	GO:0006096//glycolytic process;GO:0016310//phosphorylation
CSS0010663	28198	30433	22708.6	19165.3	15975.9	16913.6				27113.2	17351.6		ACT	PREDICTED: BAHD acyltransferase At5g47980-like [Prunus mume]	-	-	-	-	-	GO:0016740//transferase activity	-
CSS0009162	105352	84123	95196.4	63241.7	52748.8	66305.5				94890.5	60765.3		ALDH2B7	PREDICTED: aldehyde dehydrogenase family 2 member B7, mitochondrial-like [Nelumbo nucifera]	Metabolism;Metabolism;Metabolism;Metabolism;Metabolism;Metabolism;Metabolism;Metabolism;Metabolism;Metabolism;Metabolism;Metabolism;Metabolism	Global and overview maps;Global and overview maps;Carbohydrate metabolism;Carbohydrate metabolism;Amino acid metabolism;Lipid metabolism;Amino acid metabolism;Lipid metabolism;Carbohydrate metabolism;Metabolism of other amino acids;Amino acid metabolism;Amino acid metabolism;Amino acid metabolism	ko01100//Metabolic pathways;ko01110//Biosynthesis of secondary metabolites;ko00010//Glycolysis / Gluconeogenesis;ko00620//Pyruvate metabolism;ko00280//Valine, leucine and isoleucine degradation;ko00561//Glycerolipid metabolism;ko00330//Arginine and proline metabolism;ko00071//Fatty acid degradation;ko00053//Ascorbate and aldarate metabolism;ko00410//beta-Alanine metabolism;ko00340//Histidine meta…	K00128;K00128;K00128;K00128;K00128;K00128;K00128;K00128;K00128;K00128;K00128;K00128;K00128	GO:0005739//mitochondrion	GO:0001758//retinal dehydrogenase activity;GO:0004028//3-chloroallyl aldehyde dehydrogenase activity;GO:0004029//aldehyde dehydrogenase (NAD) activity;GO:0005524//ATP binding	GO:0055114//oxidation-reduction process
CSS0009944	49273.2	48635.7	43674.8	33176.2	30309.1	27191.6				47194.6	30225.6		-	unnamed protein product [Coffea canephora]	Metabolism;Metabolism;Metabolism;Metabolism;Metabolism	Global and overview maps;Global and overview maps;Nucleotide metabolism;Carbohydrate metabolism;Carbohydrate metabolism	ko01100//Metabolic pathways;ko01110//Biosynthesis of secondary metabolites;ko00230//Purine metabolism;ko00500//Starch and sucrose metabolism;ko00051//Fructose and mannose metabolism	K18447;K18447;K18447;K18447;K18447	-	-	-
CSS0044349	69740.2	72613.1	95208.1	53295.1	47454	51626.5				79187.1	50791.9		CDC5	PREDICTED: cell division cycle 5-like protein [Vitis vinifera]	Genetic Information Processing	Transcription	ko03040//Spliceosome	K12860	-	GO:0003677//DNA binding;GO:0003682//chromatin binding	GO:0051301//cell division
CSS0001422	131973	154510	146696	98649	90717.1	89885.6				144393	93083.9		PCNA	Proliferating cell nuclear antigen [Morus notabilis]	Genetic Information Processing;Genetic Information Processing;Genetic Information Processing;Genetic Information Processing	Replication and repair;Replication and repair;Replication and repair;Replication and repair	ko03420//Nucleotide excision repair;ko03030//DNA replication;ko03430//Mismatch repair;ko03410//Base excision repair	K04802;K04802;K04802;K04802	GO:0005634//nucleus;GO:0043626//PCNA complex	GO:0003677//DNA binding;GO:0030337//DNA polymerase processivity factor activity	GO:0006275//regulation of DNA replication
CSS0022212	744317	706972	778508	462452	470607	505238				743266	479432		CYP75A1	flavonoid 3&apos;,5&apos;-hydroxylase [Camellia sinensis]	Metabolism;Metabolism;Metabolism	Global and overview maps;Biosynthesis of other secondary metabolites;Biosynthesis of other secondary metabolites	ko01110//Biosynthesis of secondary metabolites;ko00941//Flavonoid biosynthesis;ko00944//Flavone and flavonol biosynthesis	K13083;K13083;K13083	-	GO:0005506//iron ion binding;GO:0009055//electron carrier activity;GO:0020037//heme binding;GO:0033772//flavonoid 3',5'-hydroxylase activity	GO:0055114//oxidation-reduction process
CSS0024960	17544.3	19168.4	21425.5	12326.7	14982.5	10238				19379.4	12515.7		CHIT1B	chitinase [Vitis vinifera]	Metabolism;Metabolism;Environmental Information Processing	Global and overview maps;Carbohydrate metabolism;Signal transduction	ko01100//Metabolic pathways;ko00520//Amino sugar and nucleotide sugar metabolism;ko04016//MAPK signaling pathway - plant	K20547;K20547;K20547	-	GO:0004568//chitinase activity;GO:0008061//chitin binding	GO:0000272//polysaccharide catabolic process;GO:0006032//chitin catabolic process;GO:0006952//defense response;GO:0016998//cell wall macromolecule catabolic process
CSS0000336	365567	381137	397418	258719	252661	231256				381374	247545		CAD6	putative cinnamyl alcohol dehydrogenase [Camellia sinensis]	Metabolism;Metabolism;Metabolism	Global and overview maps;Global and overview maps;Biosynthesis of other secondary metabolites	ko01100//Metabolic pathways;ko01110//Biosynthesis of secondary metabolites;ko00940//Phenylpropanoid biosynthesis	K00083;K00083;K00083	-	GO:0008270//zinc ion binding;GO:0046029//mannitol dehydrogenase activity	GO:0055114//oxidation-reduction process
CSS0007756	156537	125431	150978	92962	87534.1	103118				144315	94538.1		KAS1	unnamed protein product [Coffea canephora]	Metabolism;Metabolism;Metabolism;Metabolism	Global and overview maps;Global and overview maps;Lipid metabolism;Metabolism of cofactors and vitamins	ko01100//Metabolic pathways;ko01212//Fatty acid metabolism;ko00061//Fatty acid biosynthesis;ko00780//Biotin metabolism	K09458;K09458;K09458;K09458	-	GO:0004315//3-oxoacyl-[acyl-carrier-protein] synthase activity	GO:0006633//fatty acid biosynthetic process
CSS0030972	26704	19526.7	19890.3	12882.5	13470	17055.3				22040.4	14469.2		GRP23	ACT11D09.4 [Cucumis melo]	-	-	-	-	-	-	-
CSS0032620	258625	272091	234260	185958	156375	160507				254992	167614		RIDA	unnamed protein product [Coffea canephora]	-	-	-	-	GO:0005739//mitochondrion;GO:0005773//vacuole;GO:0009570//chloroplast stroma;GO:0009579//thylakoid;GO:0009941//chloroplast envelope	GO:0004521//endoribonuclease activity;GO:0019239//deaminase activity	GO:0006094//gluconeogenesis;GO:0006096//glycolytic process;GO:0009651//response to salt stress;GO:0019761//glucosinolate biosynthetic process
CSS0007070	33779.2	34236.3	30937.7	24203.5	16195.6	24682.6				32984.4	21693.9		HAG2	PREDICTED: histone acetyltransferase type B catalytic subunit [Populus euphratica]	-	-	-	-	GO:0005634//nucleus;GO:0005829//cytosol	GO:0010485//H4 histone acetyltransferase activity	GO:0006261//DNA-dependent DNA replication;GO:0006348//chromatin silencing at telomere;GO:0009909//regulation of flower development;GO:0043967//histone H4 acetylation;GO:0048449//floral organ formation
CSS0038457	54094.2	47626.4	49401.6	29483.1	29911.4	40260.4				50374.1	33218.3		MUR4	PREDICTED: UDP-arabinose 4-epimerase 1 [Prunus mume]	Metabolism;Metabolism	Global and overview maps;Carbohydrate metabolism	ko01100//Metabolic pathways;ko00520//Amino sugar and nucleotide sugar metabolism	K12448;K12448	GO:0005794//Golgi apparatus	GO:0003978//UDP-glucose 4-epimerase activity;GO:0050373//UDP-arabinose 4-epimerase activity;GO:0050662//coenzyme binding	GO:0006012//galactose metabolic process;GO:0009832//plant-type cell wall biogenesis;GO:0019567//arabinose biosynthetic process;GO:0044237//cellular metabolic process
CSS0014801	13048.8	16003.7	14210.9	9712.43	8416.18	10416.4				14421.1	9515		CYP71	Cyclophilin71 isoform 2 [Theobroma cacao]	-	-	-	-	-	GO:0003755//peptidyl-prolyl cis-trans isomerase activity	GO:0000413//protein peptidyl-prolyl isomerization;GO:0006457//protein folding
CSS0027491	66834.7	61997.1	81696.2	43583.8	49812.5	45672.2				70176	46356.2		CAD1	hypothetical protein PRUPE_ppa007678mg [Prunus persica]	Metabolism;Metabolism;Metabolism	Global and overview maps;Global and overview maps;Biosynthesis of other secondary metabolites	ko01100//Metabolic pathways;ko01110//Biosynthesis of secondary metabolites;ko00940//Phenylpropanoid biosynthesis	K00083;K00083;K00083	GO:0048046//apoplast	GO:0008270//zinc ion binding;GO:0045551//cinnamyl-alcohol dehydrogenase activity;GO:0046029//mannitol dehydrogenase activity	GO:0009809//lignin biosynthetic process;GO:0055114//oxidation-reduction process
CSS0006477	4399588	4691433	5.47837e+06	3.02423e+06	3.22966e+06	3373387				4.85646e+06	3.20909e+06		EMB3004	3-dehydroquinate dehydratase/shikimate dehydrogenase 2 [Camellia sinensis]	Metabolism;Metabolism;Metabolism;Metabolism	Global and overview maps;Global and overview maps;Global and overview maps;Amino acid metabolism	ko01100//Metabolic pathways;ko01110//Biosynthesis of secondary metabolites;ko01230//Biosynthesis of amino acids;ko00400//Phenylalanine, tyrosine and tryptophan biosynthesis	K13832;K13832;K13832;K13832	-	GO:0003855//3-dehydroquinate dehydratase activity;GO:0004764//shikimate 3-dehydrogenase (NADP+) activity;GO:0050661//NADP binding	GO:0019632//shikimate metabolic process;GO:0055114//oxidation-reduction process
CSS0021711	187357	149432	155958	105314	102297	118141				164249	108584		TIF3D1	PREDICTED: eukaryotic translation initiation factor 3 subunit D-like [Vitis vinifera]	Genetic Information Processing	Translation	ko03013//RNA transport	K03251	GO:0005852//eukaryotic translation initiation factor 3 complex;GO:0016282//eukaryotic 43S preinitiation complex;GO:0033290//eukaryotic 48S preinitiation complex	GO:0003743//translation initiation factor activity	GO:0001731//formation of translation preinitiation complex;GO:0006446//regulation of translational initiation
CSS0017359	23476.5	30188.1	21526.2	14830.1	18343.7	16711.1				25063.6	16628.3		RCF3	PREDICTED: KH domain-containing protein At4g18375-like [Glycine max]	-	-	-	-	-	-	-
CSS0035195	282778	357314	290353	199029	209681	209289				310148	206000		MAP65-1	PREDICTED: LOW QUALITY PROTEIN: 65-kDa microtubule-associated protein 1-like [Vitis vinifera]	-	-	-	-	-	GO:0008017//microtubule binding	GO:0000226//microtubule cytoskeleton organization;GO:0000910//cytokinesis
CSS0006109	237085	209958	260747	152250	159870	159320				235930	157147		CYTB5-E	PREDICTED: cytochrome b5 isoform E-like [Sesamum indicum]	-	-	-	-	GO:0005774//vacuolar membrane;GO:0005789//endoplasmic reticulum membrane;GO:0005886//plasma membrane;GO:0009535//chloroplast thylakoid membrane	GO:0020037//heme binding;GO:0046872//metal ion binding	GO:0016126//sterol biosynthetic process;GO:0019745//pentacyclic triterpenoid biosynthetic process
CSS0005211	9402127	7.09633e+06	9688670	12645611	12495779	14222209				8.72904e+06	1.31212e+07		GLO1	hypothetical protein VITISV_005886 [Vitis vinifera]	Metabolism;Metabolism;Metabolism;Metabolism;Cellular Processes	Global and overview maps;Global and overview maps;Global and overview maps;Carbohydrate metabolism;Transport and catabolism	ko01100//Metabolic pathways;ko01110//Biosynthesis of secondary metabolites;ko01200//Carbon metabolism;ko00630//Glyoxylate and dicarboxylate metabolism;ko04146//Peroxisome	K11517;K11517;K11517;K11517;K11517	GO:0005634//nucleus;GO:0005773//vacuole;GO:0005777//peroxisome;GO:0009570//chloroplast stroma;GO:0016020//membrane;GO:0022626//cytosolic ribosome;GO:0048046//apoplast	GO:0010181//FMN binding;GO:0052852//very-long-chain-(S)-2-hydroxy-acid oxidase activity;GO:0052853//long-chain-(S)-2-hydroxy-long-chain-acid oxidase activity;GO:0052854//medium-chain-(S)-2-hydroxy-acid oxidase activity	GO:0055114//oxidation-reduction process
CSS0025248	61685.6	59039.6	63697.2	91895.5	89981.3	96535.7				61474.1	92804.2		TFT1	hypothetical protein JCGZ_15866 [Jatropha curcas]	-	-	-	-	-	GO:0019904//protein domain specific binding	-
CSS0035844	12755	14737.7	8940.33	18629.8	15981.8	20603.3				12144.3	18405		UGT73C3	PREDICTED: UDP-glycosyltransferase 73C2 isoform X1 [Vitis vinifera]	Metabolism	Metabolism of terpenoids and polyketides	ko00908//Zeatin biosynthesis	K13496	-	GO:0016758//transferase activity, transferring hexosyl groups	GO:0008152//metabolic process
CSS0049998	37949.1	31955	28586.2	41057.6	49923.9	59779.1				32830.1	50253.5		SCP26	serine carboxypeptidase S10 family protein [Populus trichocarpa]	-	-	-	-	-	GO:0004185//serine-type carboxypeptidase activity	GO:0006508//proteolysis
CSS0034124	42613	29328.8	30835.8	45775.2	47731.7	63824.5				34259.2	52443.8		GSTT1	glutathione-s-transferase theta, gst, putative [Ricinus communis]	Metabolism	Metabolism of other amino acids	ko00480//Glutathione metabolism	K00799	-	GO:0004364//glutathione transferase activity	-
CSS0003829	92215.4	91711	99089.1	146156	140614	147353				94338.5	144708		AOX4	PREDICTED: ubiquinol oxidase 4, chloroplastic/chromoplastic [Vitis vinifera]	-	-	-	-	GO:0005740//mitochondrial envelope;GO:0009579//thylakoid;GO:0016021//integral component of membrane;GO:0070469//respiratory chain	GO:0009916//alternative oxidase activity;GO:0046872//metal ion binding	GO:0007585//respiratory gaseous exchange;GO:0009266//response to temperature stimulus;GO:0009644//response to high light intensity;GO:0009658//chloroplast organization;GO:0016117//carotenoid biosynthetic process;GO:0022900//electron transport chain;GO:0045892//negative regulation of transcription, DNA-templated
CSS0038053	51845.5	51796.7	55499.3	83003.1	76064.2	85113.9				53047.2	81393.7		PAP4	putative plastid-lipid-associated 4, chloroplastic -like protein [Gossypium arboreum]	-	-	-	-	-	-	-
CSS0019444	19789.4	17361.7	20432.1	26560.4	28487.3	33369.5				19194.4	29472.4		CTPA2	PREDICTED: carboxyl-terminal-processing peptidase 2, chloroplastic isoform X1 [Vitis vinifera]	-	-	-	-	GO:0005739//mitochondrion;GO:0009543//chloroplast thylakoid lumen	GO:0008236//serine-type peptidase activity	GO:0006508//proteolysis;GO:0006655//phosphatidylglycerol biosynthetic process;GO:0035556//intracellular signal transduction
CSS0029359	114427	104479	94056.8	152378	131529	196712				104321	160206		CYCLASE2	unnamed protein product [Coffea canephora]	-	-	-	-	-	-	-
CSS0001978	24697.8	15214.7	19094.9	30539.9	25720.6	34593.1				19669.1	30284.5		PAP11	PREDICTED: probable plastid-lipid-associated protein 11-like isoform X1 [Citrus sinensis]	-	-	-	-	-	-	-
CSS0042601	15426.4	12867.9	13216.7	19099.3	21679.7	23196.5				13837	21325.2		CCD1	Carotenoid cleavage dioxygenase 1 isoform 2 [Theobroma cacao]	-	-	-	-	-	GO:0045549//9-cis-epoxycarotenoid dioxygenase activity	GO:0055114//oxidation-reduction process
CSS0012513	10780.3	8822.72	10473.3	14284	14043.1	18113.6				10025.5	15480.3		At5g59250	Major facilitator superfamily protein isoform 1 [Theobroma cacao]	-	-	-	-	GO:0016021//integral component of membrane	GO:0022891//substrate-specific transmembrane transporter activity	GO:0055085//transmembrane transport
CSS0013824	11979	12830.3	13422.2	19304.8	21376.2	18651.8				12743.8	19777.6		SSL2	PREDICTED: strictosidine synthase 1 [Prunus mume]	-	-	-	-	-	GO:0016829//lyase activity	GO:0044237//cellular metabolic process;GO:1901576//organic substance biosynthetic process
CSS0020219	1.16631e+06	887628	1099553	1.51523e+06	1.64098e+06	1.73905e+06				1.05116e+06	1.63175e+06		PTAC16	PREDICTED: protein TIC 62, chloroplastic [Populus euphratica]	-	-	-	-	GO:0009508//plastid chromosome;GO:0009535//chloroplast thylakoid membrane;GO:0009941//chloroplast envelope	GO:0000166//nucleotide binding	GO:0006098//pentose-phosphate shunt;GO:0006364//rRNA processing;GO:0009637//response to blue light;GO:0009902//chloroplast relocation;GO:0010027//thylakoid membrane organization;GO:0010103//stomatal complex morphogenesis;GO:0010114//response to red light;GO:0010218//response to far red light;GO:0015995//chlorophyll biosynthetic process;GO:0016117//carotenoid biosynthetic process;GO:0019684//photo…
CSS0036002	90196	81719.1	82477.6	106629	126299	162138				84797.6	131689		ndhS	hypothetical protein VITISV_003162 [Vitis vinifera]	-	-	-	-	GO:0009534//chloroplast thylakoid	-	GO:0006812//cation transport;GO:0009987//cellular process;GO:0065007//biological regulation
CSS0043127	34362.2	29298.5	31454.1	48440.2	48534.7	50872.7				31704.9	49282.5		PTAC5	hypothetical protein JCGZ_01143 [Jatropha curcas]	-	-	-	-	GO:0044434//chloroplast part	-	-
CSS0032453	95723.8	72856.6	89441	121916	130825	148978				86007.1	133906		At1g30700	PREDICTED: reticuline oxidase-like protein [Eucalyptus grandis]	-	-	-	-	GO:0005739//mitochondrion;GO:0005773//vacuole;GO:0005886//plasma membrane;GO:0009505//plant-type cell wall;GO:0048046//apoplast	GO:0008762//UDP-N-acetylmuramate dehydrogenase activity;GO:0050660//flavin adenine dinucleotide binding	GO:0006979//response to oxidative stress;GO:0055114//oxidation-reduction process
CSS0000669	106962	96789.7	92117.3	146031	156236	159296				98623.2	153854		TL17	Tetratricopeptide repeat-like superfamily protein isoform 2 [Theobroma cacao]	-	-	-	-	GO:0009579//thylakoid;GO:0044434//chloroplast part	-	GO:0044238//primary metabolic process;GO:0044249//cellular biosynthetic process;GO:0044710//single-organism metabolic process;GO:1901576//organic substance biosynthetic process
CSS0048493	127195	98924	117201	186431	134203	215434				114440	178689		COMT1	caffeic acid O-methyltransferase [Camellia sinensis]	Metabolism;Metabolism;Metabolism	Global and overview maps;Global and overview maps;Biosynthesis of other secondary metabolites	ko01100//Metabolic pathways;ko01110//Biosynthesis of secondary metabolites;ko00940//Phenylpropanoid biosynthesis	K13066;K13066;K13066	GO:0005634//nucleus;GO:0005737//cytoplasm;GO:0005886//plasma membrane	GO:0030755//quercetin 3-O-methyltransferase activity;GO:0033799//myricetin 3'-O-methyltransferase activity;GO:0046983//protein dimerization activity;GO:0047763//caffeate O-methyltransferase activity	GO:0009809//lignin biosynthetic process;GO:0032259//methylation;GO:0051555//flavonol biosynthetic process
CSS0001444	80809.8	66924.9	73013.3	114294	110926	119930				73582.7	115050		-	PREDICTED: uncharacterized protein LOC105134600 isoform X1 [Populus euphratica]	-	-	-	-	GO:0043231//intracellular membrane-bounded organelle	-	GO:0006796//phosphate-containing compound metabolic process;GO:0008299//isoprenoid biosynthetic process;GO:0019637//organophosphate metabolic process;GO:0044262//cellular carbohydrate metabolic process;GO:0044281//small molecule metabolic process;GO:0044723//single-organism carbohydrate metabolic process
CSS0002800	87499.8	90813.7	68313	130244	129570	128155				82208.8	129323		PAP1	PREDICTED: probable inactive purple acid phosphatase 1-like [Citrus sinensis]	-	-	-	-	-	GO:0003993//acid phosphatase activity;GO:0004722//protein serine/threonine phosphatase activity;GO:0046872//metal ion binding	GO:0006569//tryptophan catabolic process;GO:0009627//systemic acquired resistance;GO:0009684//indoleacetic acid biosynthetic process;GO:0031347//regulation of defense response
CSS0005730	94515.2	83082.2	94738.5	124027	134954	170441				90778.6	143141		APG	hypothetical protein PRUPE_ppa007650mg [Prunus persica]	-	-	-	-	-	GO:0016788//hydrolase activity, acting on ester bonds	GO:0006629//lipid metabolic process
CSS0038460	20662.1	23426.3	18860.2	29003	33131.4	37197.1				20982.9	33110.5		PETH	PREDICTED: ferredoxin--NADP reductase, leaf isozyme, chloroplastic-like isoform 1 [Glycine max]	Metabolism;Metabolism	Global and overview maps;Energy metabolism	ko01100//Metabolic pathways;ko00195//Photosynthesis	K02641;K02641	GO:0042651//thylakoid membrane	GO:0004324//ferredoxin-NADP+ reductase activity;GO:0050660//flavin adenine dinucleotide binding;GO:0050661//NADP binding	GO:0055114//oxidation-reduction process
CSS0028943	2.79399e+06	2215072	2.27708e+06	3.60874e+06	3906888	4.01052e+06				2.42872e+06	3.84205e+06		GAPB	PREDICTED: glyceraldehyde-3-phosphate dehydrogenase B, chloroplastic [Malus domestica]	Metabolism;Metabolism;Metabolism	Global and overview maps;Global and overview maps;Energy metabolism	ko01100//Metabolic pathways;ko01200//Carbon metabolism;ko00710//Carbon fixation in photosynthetic organisms	K05298;K05298;K05298	GO:0009535//chloroplast thylakoid membrane;GO:0009570//chloroplast stroma;GO:0009941//chloroplast envelope;GO:0010319//stromule;GO:0048046//apoplast	GO:0004365//glyceraldehyde-3-phosphate dehydrogenase (NAD+) (phosphorylating) activity;GO:0047100//glyceraldehyde-3-phosphate dehydrogenase (NADP+) (phosphorylating) activity;GO:0050661//NADP binding;GO:0051287//NAD binding	GO:0006096//glycolytic process;GO:0006098//pentose-phosphate shunt;GO:0006364//rRNA processing;GO:0006636//unsaturated fatty acid biosynthetic process;GO:0009637//response to blue light;GO:0009644//response to high light intensity;GO:0009749//response to glucose;GO:0009773//photosynthetic electron transport in photosystem I;GO:0009902//chloroplast relocation;GO:0010114//response to red light;GO:0…
CSS0031535	11046.1	8558.76	8695.74	13483	12741.3	18555.9				9433.54	14926.7		NPC1	Phospholipase C 4 [Morus notabilis]	Metabolism;Metabolism;Metabolism;Metabolism;Metabolism	Global and overview maps;Global and overview maps;Lipid metabolism;Carbohydrate metabolism;Lipid metabolism	ko01100//Metabolic pathways;ko01110//Biosynthesis of secondary metabolites;ko00564//Glycerophospholipid metabolism;ko00562//Inositol phosphate metabolism;ko00565//Ether lipid metabolism	K01114;K01114;K01114;K01114;K01114	GO:0005886//plasma membrane	GO:0016788//hydrolase activity, acting on ester bonds	-
CSS0023915	52769.5	45151.5	51762.6	70316	74461.8	93608				49894.5	79461.9		PPD6	PREDICTED: psbP domain-containing protein 6, chloroplastic [Vitis vinifera]	-	-	-	-	GO:0009543//chloroplast thylakoid lumen;GO:0009570//chloroplast stroma;GO:0009654//photosystem II oxygen evolving complex;GO:0019898//extrinsic component of membrane	GO:0005509//calcium ion binding	GO:0009965//leaf morphogenesis;GO:0010027//thylakoid membrane organization;GO:0015979//photosynthesis;GO:0030154//cell differentiation
CSS0014436	153706	130942	131225	254432	186370	224088				138624	221630		PATL3	PREDICTED: patellin-3 [Populus euphratica]	-	-	-	-	GO:0005622//intracellular;GO:0016021//integral component of membrane	GO:0005215//transporter activity	GO:0006810//transport
CSS0034392	39159.8	34384.8	34050.8	54295.6	58325.5	59417.3				35865.2	57346.1		APX6	PREDICTED: putative L-ascorbate peroxidase 6 isoform X1 [Vitis vinifera]	Metabolism;Metabolism	Metabolism of other amino acids;Carbohydrate metabolism	ko00480//Glutathione metabolism;ko00053//Ascorbate and aldarate metabolism	K00434;K00434	GO:0005829//cytosol	GO:0016688//L-ascorbate peroxidase activity;GO:0020037//heme binding	GO:0006979//response to oxidative stress;GO:0055114//oxidation-reduction process
CSS0033331	74261.7	105407	129185	176146	184875	132904				102951	164642		-	unnamed protein product [Coffea canephora]	Metabolism	Energy metabolism	ko00910//Nitrogen metabolism	K01673	-	GO:0004089//carbonate dehydratase activity;GO:0008270//zinc ion binding	GO:0015976//carbon utilization
CSS0033885	25982	34420.3	32037.3	50567.6	52264.5	45030.5				30813.2	49287.5		RCA	PREDICTED: ribulose bisphosphate carboxylase/oxygenase activase, chloroplastic-like isoform X1 [Citrus sinensis]	-	-	-	-	GO:0009535//chloroplast thylakoid membrane	GO:0005524//ATP binding;GO:0016887//ATPase activity	GO:0010027//thylakoid membrane organization;GO:0016117//carotenoid biosynthetic process
CSS0014964	72570.4	62024.8	71297	107740	112603	111397				68630.7	110580		CYP37	peptidyl-prolyl cis-trans isomerase, putative [Ricinus communis]	-	-	-	-	-	GO:0003755//peptidyl-prolyl cis-trans isomerase activity	GO:0000413//protein peptidyl-prolyl isomerization;GO:0006457//protein folding
CSS0046435	84917.3	65979.8	78746.7	117866	120501	131695				76547.9	123354		HIPP39	hypothetical protein AMTR_s00027p00240310 [Amborella trichopoda]	-	-	-	-	-	-	-
CSS0038473	67169.7	66958.5	59820.5	86064.8	111080	115663				64649.6	104269		GAE6	PREDICTED: UDP-glucuronate 4-epimerase 6 [Vitis vinifera]	Metabolism;Metabolism	Global and overview maps;Carbohydrate metabolism	ko01100//Metabolic pathways;ko00520//Amino sugar and nucleotide sugar metabolism	K08679;K08679	GO:0005768//endosome;GO:0005802//trans-Golgi network	GO:0000166//nucleotide binding;GO:0050378//UDP-glucuronate 4-epimerase activity;GO:0050662//coenzyme binding	GO:0005975//carbohydrate metabolic process;GO:0006569//tryptophan catabolic process;GO:0009225//nucleotide-sugar metabolic process;GO:0009684//indoleacetic acid biosynthetic process
CSS0006599	836398	846923	819468	1.39554e+06	1.29318e+06	1.34846e+06				834263	1.34573e+06		PAP6	Plastid-lipid associated protein PAP / fibrillin family protein [Theobroma cacao]	-	-	-	-	GO:0005634//nucleus;GO:0005886//plasma membrane;GO:0009535//chloroplast thylakoid membrane;GO:0009941//chloroplast envelope;GO:0010287//plastoglobule;GO:0031977//thylakoid lumen	GO:0005198//structural molecule activity	GO:0009658//chloroplast organization;GO:0010193//response to ozone;GO:0042742//defense response to bacterium
CSS0023274	1264869	1.06358e+06	1.30163e+06	1.82623e+06	1.90722e+06	2.14086e+06				1.21003e+06	1.9581e+06		LPD1	dihydrolipoamide dehydrogenase, putative [Ricinus communis]	Metabolism;Metabolism;Metabolism;Metabolism;Metabolism;Metabolism;Metabolism;Metabolism;Metabolism;Metabolism	Global and overview maps;Global and overview maps;Global and overview maps;Carbohydrate metabolism;Carbohydrate metabolism;Carbohydrate metabolism;Amino acid metabolism;Carbohydrate metabolism;Amino acid metabolism;Carbohydrate metabolism	ko01100//Metabolic pathways;ko01110//Biosynthesis of secondary metabolites;ko01200//Carbon metabolism;ko00010//Glycolysis / Gluconeogenesis;ko00620//Pyruvate metabolism;ko00630//Glyoxylate and dicarboxylate metabolism;ko00260//Glycine, serine and threonine metabolism;ko00020//Citrate cycle (TCA cycle);ko00280//Valine, leucine and isoleucine degradation;ko00640//Propanoate metabolism	K00382;K00382;K00382;K00382;K00382;K00382;K00382;K00382;K00382;K00382	-	GO:0004148//dihydrolipoyl dehydrogenase activity;GO:0050660//flavin adenine dinucleotide binding	GO:0045454//cell redox homeostasis;GO:0055114//oxidation-reduction process
CSS0025453	1.86808e+06	1.3564e+06	1.78637e+06	2272758	2629307	3.22736e+06				1.67029e+06	2.70981e+06		ATPC	PREDICTED: ATP synthase gamma chain, chloroplastic [Nelumbo nucifera]	Metabolism;Metabolism;Metabolism	Global and overview maps;Energy metabolism;Energy metabolism	ko01100//Metabolic pathways;ko00190//Oxidative phosphorylation;ko00195//Photosynthesis	K02115;K02115;K02115	GO:0009535//chloroplast thylakoid membrane;GO:0009941//chloroplast envelope;GO:0045261//proton-transporting ATP synthase complex, catalytic core F(1)	GO:0046933//proton-transporting ATP synthase activity, rotational mechanism;GO:0046961//proton-transporting ATPase activity, rotational mechanism	GO:0009772//photosynthetic electron transport in photosystem II;GO:0015986//ATP synthesis coupled proton transport
CSS0005682	37434.8	35785.1	27642.1	57658	53105.7	53272.7				33620.7	54678.8		LIR1	PREDICTED: light-regulated protein-like [Nelumbo nucifera]	-	-	-	-	-	-	-
CSS0003286	304196	210983	266657	392621	394592	484837				260612	424017		GDCSP	PREDICTED: glycine dehydrogenase (decarboxylating), mitochondrial [Nelumbo nucifera]	Metabolism;Metabolism;Metabolism;Metabolism;Metabolism	Global and overview maps;Global and overview maps;Global and overview maps;Carbohydrate metabolism;Amino acid metabolism	ko01100//Metabolic pathways;ko01110//Biosynthesis of secondary metabolites;ko01200//Carbon metabolism;ko00630//Glyoxylate and dicarboxylate metabolism;ko00260//Glycine, serine and threonine metabolism	K00281;K00281;K00281;K00281;K00281	GO:0005739//mitochondrion	GO:0004375//glycine dehydrogenase (decarboxylating) activity;GO:0030170//pyridoxal phosphate binding	GO:0006546//glycine catabolic process;GO:0055114//oxidation-reduction process
CSS0031288	130211	99241.9	122184	176393	184464	211682				117212	190847		ABA2	zeaxanthin epoxidase [Camellia sinensis]	Metabolism;Metabolism;Metabolism	Global and overview maps;Global and overview maps;Metabolism of terpenoids and polyketides	ko01100//Metabolic pathways;ko01110//Biosynthesis of secondary metabolites;ko00906//Carotenoid biosynthesis	K09838;K09838;K09838	GO:0009535//chloroplast thylakoid membrane;GO:0031969//chloroplast membrane	GO:0009540//zeaxanthin epoxidase [overall] activity;GO:0052662//zeaxanthin epoxidase activity;GO:0052663//antheraxanthin epoxidase activity	GO:0006725//cellular aromatic compound metabolic process;GO:0006970//response to osmotic stress;GO:0009408//response to heat;GO:0009414//response to water deprivation;GO:0009688//abscisic acid biosynthetic process;GO:0009737//response to abscisic acid;GO:0010182//sugar mediated signaling pathway;GO:0010264//myo-inositol hexakisphosphate biosynthetic process;GO:0016123//xanthophyll biosynthetic pr…
CSS0028157	1.73832e+06	4196491	8.17455e+06	6.63312e+06	13664396	2708563				4.70312e+06	7.66869e+06		psaD	PSI reaction center subunit II [Citrus sinensis]	Metabolism;Metabolism	Global and overview maps;Energy metabolism	ko01100//Metabolic pathways;ko00195//Photosynthesis	K02692;K02692	GO:0009538//photosystem I reaction center	-	GO:0015979//photosynthesis
CSS0020949	32362.2	42833.2	45396.1	68096.7	68883.1	60954.2				40197.2	65978		-	PREDICTED: uncharacterized protein LOC101244563 [Solanum lycopersicum]	-	-	-	-	-	GO:0003824//catalytic activity	GO:0008152//metabolic process
CSS0039103	369016	319627	377536	498437	598235	663918				355393	586863		At1g67280	PREDICTED: probable lactoylglutathione lyase, chloroplast [Vitis vinifera]	Metabolism	Carbohydrate metabolism	ko00620//Pyruvate metabolism	K01759	GO:0009570//chloroplast stroma;GO:0010319//stromule;GO:0031977//thylakoid lumen	GO:0004462//lactoylglutathione lyase activity;GO:0046872//metal ion binding	GO:0005975//carbohydrate metabolic process;GO:0019243//methylglyoxal catabolic process to D-lactate via S-lactoyl-glutathione
CSS0034200	75553.4	75949.6	65987	123899	111989	128458				72496.7	121449		SEOB	hypothetical protein POPTR_0010s06010g [Populus trichocarpa]	-	-	-	-	-	-	-
CSS0022986	17552.1	15254.3	15238	24830.4	27803.2	27936.5				16014.8	26856.7		XYN1	PREDICTED: uncharacterized protein LOC104589125 [Nelumbo nucifera]	-	-	-	-	-	GO:0004553//hydrolase activity, hydrolyzing O-glycosyl compounds	GO:0045493//xylan catabolic process
CSS0015752	120886	95481.1	104546	160174	173717	206130				106971	180007		GWD3	PREDICTED: phosphoglucan, water dikinase, chloroplastic [Vitis vinifera]	-	-	-	-	-	GO:0016301//kinase activity;GO:0030246//carbohydrate binding	-
CSS0029260	16635.9	19456.4	15735.6	26818.8	28490.5	32199.9				17276	29169.7		CYP704C1	PREDICTED: cytochrome P450 704C1 [Vitis vinifera]	-	-	-	-	-	GO:0004497//monooxygenase activity;GO:0005506//iron ion binding;GO:0009055//electron carrier activity;GO:0016705//oxidoreductase activity, acting on paired donors, with incorporation or reduction of molecular oxygen;GO:0020037//heme binding	GO:0055114//oxidation-reduction process
CSS0003591	124867	94886.5	109686	182672	178270	195338				109813	185427		Os05g0277500	PREDICTED: nectarin-1 [Eucalyptus grandis]	-	-	-	-	GO:0005576//extracellular region	GO:0004784//superoxide dismutase activity;GO:0030145//manganese ion binding;GO:0045735//nutrient reservoir activity	GO:0055114//oxidation-reduction process
CSS0004337	1.33121e+06	1141606	1.32269e+06	1.98059e+06	2.11403e+06	2.32101e+06				1.26517e+06	2.13854e+06		PETH	chloroplast ferredoxin-NADP+ oxidoreductase precursor [Capsicum annuum]	Metabolism;Metabolism	Global and overview maps;Energy metabolism	ko01100//Metabolic pathways;ko00195//Photosynthesis	K02641;K02641	GO:0042651//thylakoid membrane	GO:0004324//ferredoxin-NADP+ reductase activity;GO:0050660//flavin adenine dinucleotide binding;GO:0050661//NADP binding	GO:0055114//oxidation-reduction process
CSS0004438	16084.1	13513.5	19332.8	25103.9	29881.7	28144.6				16310.2	27710.1		PMA4	PREDICTED: plasma membrane ATPase 4 [Vitis vinifera]	Metabolism	Energy metabolism	ko00190//Oxidative phosphorylation	K01535	GO:0016021//integral component of membrane	GO:0005524//ATP binding;GO:0008553//hydrogen-exporting ATPase activity, phosphorylative mechanism;GO:0046872//metal ion binding	GO:0006754//ATP biosynthetic process;GO:0006812//cation transport
CSS0046284	79491.3	104667	122476	232660	152527	138509				102212	174565		CP12-2	PREDICTED: calvin cycle protein CP12-1, chloroplastic [Vitis vinifera]	-	-	-	-	GO:0009507//chloroplast	-	GO:0009416//response to light stimulus;GO:0009744//response to sucrose;GO:0080153//negative regulation of reductive pentose-phosphate cycle
CSS0020260	8178.69	8998.6	9848.5	14961.3	13756.5	17505.6				9008.6	15407.8		MSRB1	hypothetical protein CISIN_1g028408mg [Citrus sinensis]	-	-	-	-	GO:0009570//chloroplast stroma	GO:0008113//peptide-methionine (S)-S-oxide reductase activity;GO:0033743//peptide-methionine (R)-S-oxide reductase activity	GO:0055114//oxidation-reduction process
CSS0021906	1.47504e+06	1.5268e+06	1.12376e+06	2.33985e+06	2318855	2.43847e+06				1.3752e+06	2.36573e+06		PETH	chloroplast ferredoxin-NADP+ oxidoreductase precursor [Capsicum annuum]	Metabolism;Metabolism	Global and overview maps;Energy metabolism	ko01100//Metabolic pathways;ko00195//Photosynthesis	K02641;K02641	GO:0042651//thylakoid membrane	GO:0004324//ferredoxin-NADP+ reductase activity;GO:0050660//flavin adenine dinucleotide binding;GO:0050661//NADP binding	GO:0055114//oxidation-reduction process
CSS0010838	41869.9	31273.3	35267.5	52791.2	54316.9	80047.9				36136.9	62385.3		CER3	PREDICTED: protein ECERIFERUM 3 [Vitis vinifera]	-	-	-	-	GO:0005886//plasma membrane;GO:0016021//integral component of membrane	GO:0000166//nucleotide binding;GO:0005506//iron ion binding;GO:0016491//oxidoreductase activity	GO:0000038//very long-chain fatty acid metabolic process;GO:0006633//fatty acid biosynthetic process;GO:0006723//cuticle hydrocarbon biosynthetic process;GO:0010025//wax biosynthetic process;GO:0043447//alkane biosynthetic process;GO:0048235//pollen sperm cell differentiation;GO:0055114//oxidation-reduction process
CSS0033979	993584	685529	809845	1.26983e+06	1.37918e+06	1.65292e+06				829653	1.43398e+06		FBP	fructose-1,6-bisphosphatase [Camellia sinensis]	Metabolism;Metabolism;Metabolism;Metabolism;Metabolism;Metabolism;Metabolism	Global and overview maps;Global and overview maps;Global and overview maps;Carbohydrate metabolism;Energy metabolism;Carbohydrate metabolism;Carbohydrate metabolism	ko01100//Metabolic pathways;ko01110//Biosynthesis of secondary metabolites;ko01200//Carbon metabolism;ko00010//Glycolysis / Gluconeogenesis;ko00710//Carbon fixation in photosynthetic organisms;ko00030//Pentose phosphate pathway;ko00051//Fructose and mannose metabolism	K03841;K03841;K03841;K03841;K03841;K03841;K03841	GO:0009570//chloroplast stroma;GO:0010319//stromule;GO:0048046//apoplast	GO:0032440//2-alkenal reductase [NAD(P)] activity;GO:0042132//fructose 1,6-bisphosphate 1-phosphatase activity;GO:0046872//metal ion binding	GO:0000023//maltose metabolic process;GO:0005985//sucrose metabolic process;GO:0006000//fructose metabolic process;GO:0006098//pentose-phosphate shunt;GO:0006364//rRNA processing;GO:0009409//response to cold;GO:0009637//response to blue light;GO:0009773//photosynthetic electron transport in photosystem I;GO:0009902//chloroplast relocation;GO:0010027//thylakoid membrane organization;GO:0010114//re…
CSS0044830	1.1294e+06	1190870	1.07115e+06	2.16526e+06	1.84924e+06	1.86124e+06				1.13047e+06	1.95858e+06		WSD1	PREDICTED: O-acyltransferase WSD1 isoform X2 [Vitis vinifera]	-	-	-	-	-	-	-
CSS0016390	27977.2	18723	23796.7	36674.3	36038	49544.5				23499	40752.3		UGT75L6	PREDICTED: crocetin glucosyltransferase, chloroplastic-like [Vitis vinifera]	-	-	-	-	-	GO:0035251//UDP-glucosyltransferase activity	GO:0005975//carbohydrate metabolic process;GO:0044237//cellular metabolic process;GO:0044710//single-organism metabolic process
CSS0024668	950814	820610	1.0586e+06	1.57704e+06	1.81363e+06	1.5387e+06				943342	1.64312e+06		atpB	ATP synthase beta subunit, partial (chloroplast) [Sphenostemon lobosporus]	Metabolism;Metabolism;Metabolism	Global and overview maps;Energy metabolism;Energy metabolism	ko01100//Metabolic pathways;ko00190//Oxidative phosphorylation;ko00195//Photosynthesis	K02112;K02112;K02112	GO:0009535//chloroplast thylakoid membrane;GO:0045261//proton-transporting ATP synthase complex, catalytic core F(1)	GO:0005524//ATP binding;GO:0046933//proton-transporting ATP synthase activity, rotational mechanism	GO:0015986//ATP synthesis coupled proton transport;GO:0015991//ATP hydrolysis coupled proton transport
CSS0047633	64924	43751.8	44618.7	76871.2	83979.8	106525				51098.1	89125.2		PAP29	hypothetical protein JCGZ_14153 [Jatropha curcas]	-	-	-	-	-	GO:0016787//hydrolase activity	-
CSS0022476	62566	90314.6	89509.4	165457	119020	139682				80796.7	141386		DK-ACO1	ACC oxidase [Camellia sinensis]	Metabolism;Metabolism;Metabolism	Global and overview maps;Global and overview maps;Amino acid metabolism	ko01100//Metabolic pathways;ko01110//Biosynthesis of secondary metabolites;ko00270//Cysteine and methionine metabolism	K05933;K05933;K05933	-	GO:0005506//iron ion binding;GO:0009815//1-aminocyclopropane-1-carboxylate oxidase activity;GO:0016706//oxidoreductase activity, acting on paired donors, with incorporation or reduction of molecular oxygen, 2-oxoglutarate as one donor, and incorporation of one atom each of oxygen into both donors;GO:0031418//L-ascorbic acid binding	GO:0006950//response to stress;GO:0009693//ethylene biosynthetic process;GO:0009835//fruit ripening;GO:0055114//oxidation-reduction process
CSS0002636	7223.05	5013.23	14767.9	14962.7	11947.5	20591.2				9001.4	15833.8		-	Cysteine synthase, chloroplastic/chromoplastic [Glycine soja]	Metabolism;Metabolism;Metabolism;Metabolism;Metabolism;Metabolism	Global and overview maps;Global and overview maps;Global and overview maps;Global and overview maps;Amino acid metabolism;Energy metabolism	ko01100//Metabolic pathways;ko01110//Biosynthesis of secondary metabolites;ko01200//Carbon metabolism;ko01230//Biosynthesis of amino acids;ko00270//Cysteine and methionine metabolism;ko00920//Sulfur metabolism	K01738;K01738;K01738;K01738;K01738;K01738	-	GO:0004124//cysteine synthase activity;GO:0016740//transferase activity	GO:0006535//cysteine biosynthetic process from serine
CSS0045740	7471993	6485141	5362535	11164273	10637605	12343726				6.43989e+06	11381868		PSBO	oxygen-evolving enhancer protein [Camellia sinensis]	Metabolism;Metabolism	Global and overview maps;Energy metabolism	ko01100//Metabolic pathways;ko00195//Photosynthesis	K02716;K02716	GO:0009535//chloroplast thylakoid membrane;GO:0009543//chloroplast thylakoid lumen;GO:0009654//photosystem II oxygen evolving complex;GO:0010287//plastoglobule;GO:0019898//extrinsic component of membrane;GO:0048046//apoplast	GO:0005509//calcium ion binding;GO:0008266//poly(U) RNA binding;GO:0010242//oxygen evolving activity	GO:0010205//photoinhibition;GO:0010207//photosystem II assembly;GO:0035304//regulation of protein dephosphorylation;GO:0042549//photosystem II stabilization;GO:0042742//defense response to bacterium
CSS0003387	11922.4	9156.73	12418.9	15724.6	19959.5	23881.4				11166	19855.2		FBN5	PREDICTED: probable plastid-lipid-associated protein 7, chloroplastic [Camelina sativa]	-	-	-	-	GO:0009507//chloroplast	GO:0005198//structural molecule activity	-
CSS0002133	23160.3	17500.5	23035.7	35145.2	40733.1	38280.5				21232.2	38052.9		PNSL4	PREDICTED: peptidyl-prolyl cis-trans isomerase FKBP16-2, chloroplastic isoform X3 [Vitis vinifera]	-	-	-	-	GO:0009534//chloroplast thylakoid;GO:0016020//membrane;GO:0044436//thylakoid part	GO:0016853//isomerase activity	GO:0044267//cellular protein metabolic process
CSS0000656	154106	139837	142148	238927	245897	303116				145364	262647		ATPC	ATPase, F1 complex, gamma subunit protein [Theobroma cacao]	Metabolism;Metabolism;Metabolism	Global and overview maps;Energy metabolism;Energy metabolism	ko01100//Metabolic pathways;ko00190//Oxidative phosphorylation;ko00195//Photosynthesis	K02115;K02115;K02115	GO:0009535//chloroplast thylakoid membrane;GO:0009941//chloroplast envelope;GO:0045261//proton-transporting ATP synthase complex, catalytic core F(1)	GO:0046933//proton-transporting ATP synthase activity, rotational mechanism;GO:0046961//proton-transporting ATPase activity, rotational mechanism	GO:0009772//photosynthetic electron transport in photosystem II;GO:0015986//ATP synthesis coupled proton transport
CSS0035109	17877.9	17711	20572.2	30999	35672.3	35028.4				18720.4	33899.9		VSR6	unnamed protein product [Vitis vinifera]	-	-	-	-	-	-	-
CSS0014047	17473.1	18703	15654.1	29847.4	30684.5	33597.3				17276.7	31376.4		At3g10130	Soul heme-binding family protein isoform 1 [Theobroma cacao]	-	-	-	-	GO:0009535//chloroplast thylakoid membrane;GO:0010287//plastoglobule	-	-
CSS0028154	32441.8	32630.3	30795.4	53659.8	52898.5	67790.3				31955.9	58116.2		-	inorganic pyrophosphatase family protein [Populus trichocarpa]	Metabolism	Energy metabolism	ko00190//Oxidative phosphorylation	K01507	GO:0016020//membrane	GO:0004427//inorganic diphosphatase activity;GO:0009678//hydrogen-translocating pyrophosphatase activity	GO:0015992//proton transport
CSS0036698	69262	69569	72804.9	131685	121549	132443				70545.3	128559		HHT1	PREDICTED: omega-hydroxypalmitate O-feruloyl transferase [Vitis vinifera]	Metabolism	Lipid metabolism	ko00073//Cutin, suberine and wax biosynthesis	K15400	-	GO:0016747//transferase activity, transferring acyl groups other than amino-acyl groups	-
CSS0019663	22573	21179.7	24856.8	35930.3	41741.7	49508.3				22869.8	42393.4		-	hypothetical protein VITISV_038846 [Vitis vinifera]	-	-	-	-	-	-	-
CSS0026984	11956.8	10619.2	9395.02	20198.7	20388.2	18698.5				10657	19761.8		TIF3C1	PREDICTED: eukaryotic translation initiation factor 3 subunit C [Vitis vinifera]	Genetic Information Processing	Translation	ko03013//RNA transport	K03252	GO:0005852//eukaryotic translation initiation factor 3 complex;GO:0016282//eukaryotic 43S preinitiation complex;GO:0033290//eukaryotic 48S preinitiation complex	GO:0003743//translation initiation factor activity;GO:0031369//translation initiation factor binding	GO:0001731//formation of translation preinitiation complex;GO:0006446//regulation of translational initiation
CSS0002667	29824.2	41191.1	47999.9	76137.6	73324.8	73417				39671.7	74293.1		CER2	HXXXD-type acyl-transferase family protein, putative [Theobroma cacao]	-	-	-	-	-	-	GO:0009058//biosynthetic process;GO:0019752//carboxylic acid metabolic process;GO:0044238//primary metabolic process
CSS0035261	754026	521193	450534	936352	1.10576e+06	1.21142e+06				575251	1.08451e+06		ADG2	ADP glucose pyrophosphorylase [Actinidia chinensis]	Metabolism;Metabolism;Metabolism;Metabolism	Global and overview maps;Global and overview maps;Carbohydrate metabolism;Carbohydrate metabolism	ko01100//Metabolic pathways;ko01110//Biosynthesis of secondary metabolites;ko00520//Amino sugar and nucleotide sugar metabolism;ko00500//Starch and sucrose metabolism	K00975;K00975;K00975;K00975	GO:0009570//chloroplast stroma;GO:0009941//chloroplast envelope	GO:0008878//glucose-1-phosphate adenylyltransferase activity	GO:0005978//glycogen biosynthetic process;GO:0006098//pentose-phosphate shunt;GO:0006364//rRNA processing;GO:0009637//response to blue light;GO:0009902//chloroplast relocation;GO:0010027//thylakoid membrane organization;GO:0010114//response to red light;GO:0010218//response to far red light;GO:0019252//starch biosynthetic process;GO:0019684//photosynthesis, light reaction
CSS0018348	487756	500016	543125	904666	1.0283e+06	978368				510299	970445		GGAT2	uncharacterized protein LOC100261274 [Vitis vinifera]	Metabolism;Metabolism;Metabolism;Metabolism;Metabolism;Metabolism;Metabolism;Metabolism;Metabolism;Metabolism	Global and overview maps;Global and overview maps;Global and overview maps;Global and overview maps;Energy metabolism;Carbohydrate metabolism;Amino acid metabolism;Amino acid metabolism;Global and overview maps;Amino acid metabolism	ko01100//Metabolic pathways;ko01110//Biosynthesis of secondary metabolites;ko01200//Carbon metabolism;ko01230//Biosynthesis of amino acids;ko00710//Carbon fixation in photosynthetic organisms;ko00630//Glyoxylate and dicarboxylate metabolism;ko00260//Glycine, serine and threonine metabolism;ko00250//Alanine, aspartate and glutamate metabolism;ko01210//2-Oxocarboxylic acid metabolism;ko00220//Argin…	K14272;K14272;K14272;K14272;K14272;K14272;K14272;K14272;K14272;K14272	-	GO:0003824//catalytic activity;GO:0030170//pyridoxal phosphate binding	GO:0009058//biosynthetic process
CSS0019529	10414	10546.7	12282.4	19227.7	19989.8	24172.2				11081	21129.9		-	hypothetical protein M569_03275, partial [Genlisea aurea]	-	-	-	-	GO:0009535//chloroplast thylakoid membrane;GO:0009543//chloroplast thylakoid lumen	-	GO:0006098//pentose-phosphate shunt;GO:0006636//unsaturated fatty acid biosynthetic process;GO:0009409//response to cold;GO:0015979//photosynthesis;GO:0015995//chlorophyll biosynthetic process;GO:0016117//carotenoid biosynthetic process;GO:0019288//isopentenyl diphosphate biosynthetic process, methylerythritol 4-phosphate pathway;GO:0042742//defense response to bacterium;GO:0043085//positive regu…
CSS0014531	33618.2	33898.1	37883.8	65150.3	66817.1	71303.2				35133.4	67756.9		BSD2	PREDICTED: uncharacterized protein LOC102618635 isoform X1 [Citrus sinensis]	-	-	-	-	-	GO:0031072//heat shock protein binding;GO:0051082//unfolded protein binding	-
CSS0049545	1.67065e+06	1.73855e+06	4.01247e+06	4184165	7.29709e+06	2.97865e+06				2.47389e+06	4.81997e+06		RCA1	PREDICTED: ribulose bisphosphate carboxylase/oxygenase activase, chloroplastic isoform X1 [Vitis vinifera]	-	-	-	-	-	GO:0005524//ATP binding	-
CSS0009686	219040	217010	244973	453875	445256	439641				227008	446257		COR2	hypothetical protein F383_07989 [Gossypium arboreum]	-	-	-	-	GO:0005829//cytosol	GO:0033808//6'-deoxychalcone synthase activity;GO:0047036//codeinone reductase (NADPH) activity	GO:0009651//response to salt stress;GO:0055114//oxidation-reduction process
CSS0016268	42882.6	47848.4	48156.7	88874.3	99472.6	85899.4				46295.9	91415.4		-	PREDICTED: uncharacterized protein LOC100241189 [Vitis vinifera]	-	-	-	-	GO:0005773//vacuole;GO:0009570//chloroplast stroma	GO:0000166//nucleotide binding	GO:0010103//stomatal complex morphogenesis;GO:0016556//mRNA modification
CSS0001568	104660	82531.3	88850.6	162255	169050	215489				92013.9	182265		PGRL1A	PREDICTED: PGR5-like protein 1B, chloroplastic [Nicotiana sylvestris]	-	-	-	-	GO:0009535//chloroplast thylakoid membrane	-	GO:0009773//photosynthetic electron transport in photosystem I
CSS0032214	3931437	2.52298e+06	3.15033e+06	6.91217e+06	6.2034e+06	6038900				3.20158e+06	6384824		BCA1	PREDICTED: carbonic anhydrase 2 isoform X1 [Vitis vinifera]	Metabolism	Energy metabolism	ko00910//Nitrogen metabolism	K01673	-	GO:0004089//carbonate dehydratase activity;GO:0008270//zinc ion binding	GO:0015976//carbon utilization
CSS0041235	1183367	867779	1.00193e+06	1.82278e+06	1.91565e+06	2.39241e+06				1.01769e+06	2.04361e+06		-	PREDICTED: phosphoribulokinase, chloroplastic-like [Populus euphratica]	Metabolism;Metabolism;Metabolism	Global and overview maps;Global and overview maps;Energy metabolism	ko01100//Metabolic pathways;ko01200//Carbon metabolism;ko00710//Carbon fixation in photosynthetic organisms	K00855;K00855;K00855	GO:0009535//chloroplast thylakoid membrane;GO:0009570//chloroplast stroma;GO:0009941//chloroplast envelope;GO:0010319//stromule;GO:0048046//apoplast	GO:0005524//ATP binding;GO:0008974//phosphoribulokinase activity	GO:0000165//MAPK cascade;GO:0006098//pentose-phosphate shunt;GO:0006364//rRNA processing;GO:0006612//protein targeting to membrane;GO:0009409//response to cold;GO:0009595//detection of biotic stimulus;GO:0009637//response to blue light;GO:0009697//salicylic acid biosynthetic process;GO:0009773//photosynthetic electron transport in photosystem I;GO:0009862//systemic acquired resistance, salicylic …
CSS0044624	66419.6	50278.5	57551.9	120389	104433	127062				58083.4	117295		SEOB	hypothetical protein JCGZ_10213 [Jatropha curcas]	-	-	-	-	-	-	-
CSS0007949	6553.36	5988.2	5900.05	12323.5	11388.4	13709.6				6147.2	12473.8		-	8-amino-7-oxononanoate synthase [Theobroma cacao]	-	-	-	-	GO:0009535//chloroplast thylakoid membrane	-	-
CSS0015233	72120.9	117081	131877	263314	248861	140175				107026	217450		SDH	Sorbitol Dehydrogenase family protein [Populus trichocarpa]	Metabolism;Metabolism;Metabolism	Global and overview maps;Carbohydrate metabolism;Carbohydrate metabolism	ko01100//Metabolic pathways;ko00051//Fructose and mannose metabolism;ko00040//Pentose and glucuronate interconversions	K00008;K00008;K00008	GO:0005829//cytosol;GO:0009506//plasmodesma	GO:0000166//nucleotide binding;GO:0003939//L-iditol 2-dehydrogenase activity;GO:0008270//zinc ion binding	GO:0055114//oxidation-reduction process
CSS0028383	768957	638827	604339	1.44708e+06	1.35717e+06	1.36716e+06				670708	1.39047e+06		-	Aldolase superfamily protein [Theobroma cacao]	Metabolism;Metabolism;Metabolism;Metabolism;Metabolism;Metabolism;Metabolism;Metabolism	Global and overview maps;Global and overview maps;Global and overview maps;Global and overview maps;Carbohydrate metabolism;Energy metabolism;Carbohydrate metabolism;Carbohydrate metabolism	ko01100//Metabolic pathways;ko01110//Biosynthesis of secondary metabolites;ko01200//Carbon metabolism;ko01230//Biosynthesis of amino acids;ko00010//Glycolysis / Gluconeogenesis;ko00710//Carbon fixation in photosynthetic organisms;ko00030//Pentose phosphate pathway;ko00051//Fructose and mannose metabolism	K01623;K01623;K01623;K01623;K01623;K01623;K01623;K01623	-	GO:0004332//fructose-bisphosphate aldolase activity	GO:0006096//glycolytic process
CSS0021794	11368.3	15683.3	16006	16180.7	51776.3	21431.7				14352.5	29796.2		RGLG2	hypothetical protein PRUPE_ppa005852mg [Prunus persica]	-	-	-	-	-	GO:0008270//zinc ion binding	-
CSS0030076	12111.1	8690.79	12419.7	20355.3	21714.3	26924.5				11073.9	22998		MDAR4	PREDICTED: probable monodehydroascorbate reductase, cytoplasmic isoform 2 [Vitis vinifera]	Metabolism;Metabolism	Global and overview maps;Carbohydrate metabolism	ko01100//Metabolic pathways;ko00053//Ascorbate and aldarate metabolism	K08232;K08232	GO:0005778//peroxisomal membrane;GO:0009941//chloroplast envelope	GO:0009055//electron carrier activity;GO:0016656//monodehydroascorbate reductase (NADH) activity;GO:0050660//flavin adenine dinucleotide binding	GO:0019761//glucosinolate biosynthetic process;GO:0042744//hydrogen peroxide catabolic process;GO:0046686//response to cadmium ion;GO:0055114//oxidation-reduction process
CSS0021355	10935.8	8241.77	7965.98	17528.3	16947.5	22374.2				9047.86	18950		-	PREDICTED: uncharacterized protein LOC104119497 [Nicotiana tomentosiformis]	-	-	-	-	-	-	-
CSS0002543	59307.2	41153.1	53106.3	94170.4	106570	121217				51188.8	107319		GDH1	PREDICTED: GDHB glutamate dehydrogenase isoform X1 [Vitis vinifera]	Metabolism;Metabolism;Metabolism;Metabolism;Metabolism	Global and overview maps;Global and overview maps;Amino acid metabolism;Amino acid metabolism;Energy metabolism	ko01100//Metabolic pathways;ko01200//Carbon metabolism;ko00250//Alanine, aspartate and glutamate metabolism;ko00220//Arginine biosynthesis;ko00910//Nitrogen metabolism	K00261;K00261;K00261;K00261;K00261	GO:0005739//mitochondrion	GO:0004353//glutamate dehydrogenase [NAD(P)+] activity;GO:0005507//copper ion binding;GO:0005524//ATP binding;GO:0008270//zinc ion binding;GO:0050897//cobalt ion binding	GO:0006520//cellular amino acid metabolic process;GO:0009646//response to absence of light;GO:0009651//response to salt stress;GO:0046686//response to cadmium ion;GO:0051171//regulation of nitrogen compound metabolic process;GO:0055114//oxidation-reduction process
CSS0024623	37354.9	33641.3	33942.5	74349.1	70279.1	79077.3				34979.6	74568.5		SPS2	PREDICTED: probable sucrose-phosphate synthase 3 [Prunus mume]	Metabolism;Metabolism	Global and overview maps;Carbohydrate metabolism	ko01100//Metabolic pathways;ko00500//Starch and sucrose metabolism	K00696;K00696	-	GO:0046524//sucrose-phosphate synthase activity;GO:0047947//glutamine N-phenylacetyltransferase activity	GO:0001666//response to hypoxia;GO:0005985//sucrose metabolic process;GO:0019375//galactolipid biosynthetic process
CSS0035093	8992.28	10784.1	11524.7	23995	26261.9	16691.2				10433.7	22316		SEOB	hypothetical protein POPTR_0017s10720g [Populus trichocarpa]	-	-	-	-	-	-	-
CSS0017475	5267.76	4268.5	4553.5	11303.1	9406.45	9470.06				4696.59	10059.9		ADH	alcohol dehydrogenases homologous [Lactuca sativa]	Metabolism;Metabolism;Metabolism;Metabolism;Metabolism;Metabolism	Global and overview maps;Global and overview maps;Carbohydrate metabolism;Lipid metabolism;Lipid metabolism;Amino acid metabolism	ko01100//Metabolic pathways;ko01110//Biosynthesis of secondary metabolites;ko00010//Glycolysis / Gluconeogenesis;ko00071//Fatty acid degradation;ko00592//alpha-Linolenic acid metabolism;ko00350//Tyrosine metabolism	K18857;K18857;K18857;K18857;K18857;K18857	GO:0005829//cytosol;GO:0005886//plasma membrane	GO:0000166//nucleotide binding;GO:0003979//UDP-glucose 6-dehydrogenase activity;GO:0004022//alcohol dehydrogenase (NAD) activity;GO:0008270//zinc ion binding;GO:0051903//S-(hydroxymethyl)glutathione dehydrogenase activity	GO:0006970//response to osmotic stress;GO:0009862//systemic acquired resistance, salicylic acid mediated signaling pathway;GO:0010310//regulation of hydrogen peroxide metabolic process;GO:0045333//cellular respiration
CSS0027173	375411	399407	386367	789625	732104	1.00068e+06				387062	840804		-	AGP-glucose pyrophosphorylase [Actinidia eriantha]	Metabolism;Metabolism;Metabolism;Metabolism	Global and overview maps;Global and overview maps;Carbohydrate metabolism;Carbohydrate metabolism	ko01100//Metabolic pathways;ko01110//Biosynthesis of secondary metabolites;ko00520//Amino sugar and nucleotide sugar metabolism;ko00500//Starch and sucrose metabolism	K00975;K00975;K00975;K00975	GO:0009507//chloroplast	GO:0008878//glucose-1-phosphate adenylyltransferase activity	GO:0005978//glycogen biosynthetic process;GO:0019252//starch biosynthetic process
CSS0015144	20658.9	18885.8	20233	49492.7	42566.7	39777				19925.9	43945.4		-	PREDICTED: cytochrome P450 CYP72A219 [Vitis vinifera]	-	-	-	-	-	GO:0016491//oxidoreductase activity;GO:0046872//metal ion binding	-
CSS0018622	6286.5	9687.36	8647.13	18539	19293.8	16719.9				8207	18184.2		SUS7	PREDICTED: sucrose synthase 5-like [Sesamum indicum]	Metabolism;Metabolism	Global and overview maps;Carbohydrate metabolism	ko01100//Metabolic pathways;ko00500//Starch and sucrose metabolism	K00695;K00695	-	-	-
CSS0050358	6394.71	4577.63	6463.71	13473.6	10963.4	14921.5				5812.02	13119.5		CYP704C1	PREDICTED: cytochrome P450 704C1 isoform X1 [Populus euphratica]	-	-	-	-	GO:0005783//endoplasmic reticulum	GO:0005506//iron ion binding;GO:0009055//electron carrier activity;GO:0020037//heme binding;GO:0070330//aromatase activity	GO:0055114//oxidation-reduction process
CSS0015758	10097	8672.5	8996.01	18537.8	22586.2	23635.8				9255.17	21586.6		MSRB1	PREDICTED: peptide methionine sulfoxide reductase B1, chloroplastic [Populus euphratica]	-	-	-	-	GO:0009570//chloroplast stroma	GO:0008113//peptide-methionine (S)-S-oxide reductase activity;GO:0033743//peptide-methionine (R)-S-oxide reductase activity	GO:0055114//oxidation-reduction process
CSS0028375	127366	103041	99581.3	229060	255451	291168				109996	258560		-	PREDICTED: uncharacterized protein LOC100267814 [Vitis vinifera]	-	-	-	-	-	-	-
CSS0006766	10866.7	7918.56	7904.26	21453.3	20239.2	25101.3				8896.49	22264.6		4CL2	4-coumarate:CoA ligase [Petunia x hybrida]	Metabolism;Metabolism;Metabolism;Metabolism;Metabolism	Global and overview maps;Global and overview maps;Biosynthesis of other secondary metabolites;Amino acid metabolism;Metabolism of cofactors and vitamins	ko01100//Metabolic pathways;ko01110//Biosynthesis of secondary metabolites;ko00940//Phenylpropanoid biosynthesis;ko00360//Phenylalanine metabolism;ko00130//Ubiquinone and other terpenoid-quinone biosynthesis	K01904;K01904;K01904;K01904;K01904	-	GO:0005524//ATP binding;GO:0016207//4-coumarate-CoA ligase activity	GO:0009698//phenylpropanoid metabolic process
CSS0005821	7216.77	6777.04	6469.38	18205.9	15818.5	17423				6821.06	17149.1		-	unnamed protein product [Coffea canephora]	-	-	-	-	-	-	-
CSS0032174	6406.58	11176.9	5495.71	22973.3	19721.1	16276.8				7693.07	19657.1		EO	PREDICTED: 2-methylene-furan-3-one reductase-like [Eucalyptus grandis]	-	-	-	-	-	GO:0003960//NADPH:quinone reductase activity;GO:0008270//zinc ion binding	GO:0055114//oxidation-reduction process
CSS0013157	16964.1	16999.9	18546.2	42426.2	44709	51475.1				17503.4	46203.4		-	hypothetical protein PRUPE_ppa027053mg [Prunus persica]	Metabolism;Metabolism;Metabolism	Global and overview maps;Global and overview maps;Biosynthesis of other secondary metabolites	ko01100//Metabolic pathways;ko01110//Biosynthesis of secondary metabolites;ko00940//Phenylpropanoid biosynthesis	K00430;K00430;K00430	-	GO:0004601//peroxidase activity;GO:0020037//heme binding;GO:0046872//metal ion binding	GO:0006979//response to oxidative stress;GO:0009615//response to virus;GO:0009723//response to ethylene;GO:0055114//oxidation-reduction process
CSS0033832	24649.6	15997.5	18118.5	41851.1	54978	60284.1				19588.5	52371.1		STN7	PREDICTED: serine/threonine-protein kinase STN7, chloroplastic [Vitis vinifera]	-	-	-	-	-	GO:0004674//protein serine/threonine kinase activity;GO:0005524//ATP binding	GO:0006468//protein phosphorylation;GO:0015996//chlorophyll catabolic process;GO:0042548//regulation of photosynthesis, light reaction
CSS0020155	1.1838e+06	1.08781e+06	1.0465e+06	2.65652e+06	3.06762e+06	3.17787e+06				1.10604e+06	2.96734e+06		-	ribulose-1,5-bisphosphate carboxylase/oxygenase large subunit [Pimelea ciliolaris]	Metabolism;Metabolism;Metabolism;Metabolism	Global and overview maps;Global and overview maps;Energy metabolism;Carbohydrate metabolism	ko01100//Metabolic pathways;ko01200//Carbon metabolism;ko00710//Carbon fixation in photosynthetic organisms;ko00630//Glyoxylate and dicarboxylate metabolism	K01601;K01601;K01601;K01601	-	GO:0003824//catalytic activity	GO:0008152//metabolic process
CSS0035920	29437.1	23377.6	19497.5	61926.3	67030.1	66851.8				24104.1	65269.4		At4g13780	unnamed protein product [Vitis vinifera]	Genetic Information Processing;Metabolism	Translation;Metabolism of other amino acids	ko00970//Aminoacyl-tRNA biosynthesis;ko00450//Selenocompound metabolism	K01874;K01874	GO:0005829//cytosol	GO:0000049//tRNA binding;GO:0004825//methionine-tRNA ligase activity;GO:0005524//ATP binding	GO:0006431//methionyl-tRNA aminoacylation
CSS0010169	15187.8	14853.5	15963	47875.4	42302.3	55182.2				15334.8	48453.3		-	PREDICTED: probable glutathione S-transferase [Populus euphratica]	Metabolism	Metabolism of other amino acids	ko00480//Glutathione metabolism	K00799	GO:0005886//plasma membrane	GO:0004364//glutathione transferase activity;GO:0043295//glutathione binding	GO:0006635//fatty acid beta-oxidation;GO:0006979//response to oxidative stress;GO:0009407//toxin catabolic process;GO:0010583//response to cyclopentenone;GO:0043161//proteasome-mediated ubiquitin-dependent protein catabolic process;GO:0046686//response to cadmium ion;GO:0051788//response to misfolded protein;GO:0080129//proteasome core complex assembly
CSS0036490	34572.1	25891.6	28635	83167.4	92959.5	107271				29699.6	94465.9		RFS5	unnamed protein product [Coffea canephora]	Metabolism	Carbohydrate metabolism	ko00052//Galactose metabolism	K06617	-	GO:0047268//galactinol-raffinose galactosyltransferase activity;GO:0047274//galactinol-sucrose galactosyltransferase activity	GO:0008152//metabolic process
CSS0019841	10156.5	13931.9	17914.1	57914.3	42673	33075.3				14000.8	44554.2		OSCBPY	bAS [Maesa lanceolata]	Metabolism;Metabolism	Global and overview maps;Metabolism of terpenoids and polyketides	ko01110//Biosynthesis of secondary metabolites;ko00909//Sesquiterpenoid and triterpenoid biosynthesis	K15813;K15813	-	GO:0042300//beta-amyrin synthase activity	GO:0019745//pentacyclic triterpenoid biosynthetic process
CSS0017924	5104.92	4733.79	4746.13	16356	14962.8	15958.9				4861.61	15759.2		PLT6	PREDICTED: probable polyol transporter 6 [Eucalyptus grandis]	-	-	-	-	GO:0016021//integral component of membrane	GO:0022891//substrate-specific transmembrane transporter activity;GO:0032440//2-alkenal reductase [NAD(P)] activity	GO:0008643//carbohydrate transport;GO:0055085//transmembrane transport;GO:0055114//oxidation-reduction process
CSS0030925	6285.56	5115.52	9608.1	19485.1	15547.3	33405.3				7003.06	22812.6		-	PREDICTED: uncharacterized protein LOC105169314 [Sesamum indicum]	-	-	-	-	-	-	-
CSS0038003	3127.4	3955.24	5166.45	14392.9	18586.6	14582.2				4083.03	15853.9		CYP76B6	geraniol 10-hydroxylase [Ophiorrhiza pumila]	-	-	-	-	GO:0005789//endoplasmic reticulum membrane;GO:0016021//integral component of membrane	GO:0005506//iron ion binding;GO:0009055//electron carrier activity;GO:0016709//oxidoreductase activity, acting on paired donors, with incorporation or reduction of molecular oxygen, NAD(P)H as one donor, and incorporation of one atom of oxygen;GO:0020037//heme binding	GO:0016099//monoterpenoid biosynthetic process;GO:0055114//oxidation-reduction process
CSS0006135	28064.1	20879.1	19130.9	88150.8	83235.9	108348				22691.4	93245		CXE12	hypothetical protein VITISV_006466 [Vitis vinifera]	-	-	-	-	-	-	-
CSS0026722	124470	113230	279849	939989	920705	348742				172516	736479		At5g35170	PREDICTED: uncharacterized protein LOC103341365, partial [Prunus mume]	Metabolism;Metabolism;Metabolism;Metabolism	Global and overview maps;Global and overview maps;Nucleotide metabolism;Metabolism of cofactors and vitamins	ko01100//Metabolic pathways;ko01110//Biosynthesis of secondary metabolites;ko00230//Purine metabolism;ko00730//Thiamine metabolism	K00939;K00939;K00939;K00939	GO:0009535//chloroplast thylakoid membrane;GO:0009941//chloroplast envelope	GO:0004017//adenylate kinase activity;GO:0005524//ATP binding	GO:0006354//DNA-templated transcription, elongation;GO:0015979//photosynthesis;GO:0046939//nucleotide phosphorylation
CSS0017602	19827.1	33800	45120.3	164311	238397	97859.2				32915.8	166856		CCD4	carotenoid cleavage dioxygenase 4 [Lycium barbarum]	Metabolism;Metabolism;Metabolism	Global and overview maps;Global and overview maps;Metabolism of terpenoids and polyketides	ko01100//Metabolic pathways;ko01110//Biosynthesis of secondary metabolites;ko00906//Carotenoid biosynthesis	K09840;K09840;K09840	-	GO:0016702//oxidoreductase activity, acting on single donors with incorporation of molecular oxygen, incorporation of two atoms of oxygen	-
CSS0002769	2656.72	2152.48	1555.59	12803.4	18465.2	18302.6				2121.6	16523.7		EXLA1	PREDICTED: expansin-like A2 [Populus euphratica]	-	-	-	-	GO:0005576//extracellular region;GO:0009505//plant-type cell wall;GO:0016020//membrane	-	GO:0019953//sexual reproduction
