# Supplementary material for: The Impact of Different Withering Approaches on the Metabolism of Flavor Compounds in Oolong Tea Leaves
Source: Foods. 2022 Nov 11;11(22):3601. doi: 10.3390/foods11223601 (PMC9689020; doi:10.3390/foods11223601)
Supplement: Supplementary file 1 [file foods-11-03601-s001.zip › Table S6 The DRPs of SW_IW.xlsx]

## Sheet: Sheet1
SW/IW	IW1	IW2	IW3	SW1	SW2	SW3	IW_mean	SW_mean	log2(fc)	PValue	FDR	Symbol	Description	KEGG_A_class	KEGG_B_class	Pathway	K_ID	GO Component	GO Function	GO Process
CSS0001442	42600.3	44353.4	41307.9	31146.7	29751.5	20596.1	42753.9	27164.8	-0.654318	2.36321e-05	0.0022096	PAL	RecName: Full=Phenylalanine ammonia-lyase [Camellia sinensis]	Metabolism;Metabolism;Metabolism;Metabolism	Global and overview maps;Global and overview maps;Biosynthesis of other secondary metabolites;Amino acid metabolism	Phenylpropanoid biosynthesis;ko00360//Phenylalanine metabolism	K10775;K10775;K10775;K10775	GO:0005737//cytoplasm	GO:0045548//phenylalanine ammonia-lyase activity	GO:0006559//L-phenylalanine catabolic process;GO:0009800//cinnamic acid biosynthetic process
CSS0027701	401139	387913	399675	123862	117975	105203	396243	115680	-1.77624	5.39877e-12	4.41687e-09	TUBA	alpha tubulin [Betula pendula]	Cellular Processes	Transport and catabolism	ko04145//Phagosome	K07374	GO:0005737//cytoplasm;GO:0005874//microtubule	GO:0003924//GTPase activity;GO:0005200//structural constituent of cytoskeleton;GO:0005525//GTP binding	GO:0007017//microtubule-based process;GO:0051258//protein polymerization
CSS0015561	1.00282e+06	984240	939948	433273	458501	522660	975669	471478	-1.0492	1.87422e-09	7.66671e-07	TUBB2	beta-tubulin 3 [Salix arbutifolia]	Cellular Processes	Transport and catabolism	ko04145//Phagosome	K07375	GO:0005618//cell wall;GO:0005730//nucleolus;GO:0005773//vacuole;GO:0005794//Golgi apparatus;GO:0005874//microtubule;GO:0005886//plasma membrane;GO:0045298//tubulin complex	GO:0003924//GTPase activity;GO:0005200//structural constituent of cytoskeleton;GO:0005525//GTP binding	GO:0006094//gluconeogenesis;GO:0007010//cytoskeleton organization;GO:0007018//microtubule-based movement;GO:0009651//response to salt stress;GO:0010498//proteasomal protein catabolic process;GO:0046686//response to cadmium ion;GO:0051258//protein polymerization
CSS0016746	4.26109e+06	3802299	4530142	888709	795046	1.05369e+06	4.19784e+06	912480	-2.20178	6.93093e-23	4.53629e-19	HSC80	heat shock protein, putative [Ricinus communis]	Genetic Information Processing;Organismal Systems	Folding, sorting and degradation;Environmental adaptation	ko04141//Protein processing in endoplasmic reticulum;ko04626//Plant-pathogen interaction	K04079;K04079	GO:0005618//cell wall;GO:0005730//nucleolus;GO:0005739//mitochondrion;GO:0005829//cytosol;GO:0005886//plasma membrane;GO:0048046//apoplast	GO:0005524//ATP binding;GO:0051082//unfolded protein binding	GO:0006457//protein folding;GO:0006952//defense response;GO:0009414//response to water deprivation;GO:0009651//response to salt stress;GO:0009908//flower development;GO:0010286//heat acclimation;GO:0048366//leaf development;GO:0050821//protein stabilization;GO:0071277//cellular response to calcium ion
CSS0039305	317036	302993	309231	49053.5	53774.2	121900	309753	74909.3	-2.0479	1.3611e-09	5.93892e-07	HSC80	unnamed protein product [Coffea canephora]	Genetic Information Processing;Organismal Systems	Folding, sorting and degradation;Environmental adaptation	ko04141//Protein processing in endoplasmic reticulum;ko04626//Plant-pathogen interaction	K04079;K04079	GO:0005618//cell wall;GO:0005730//nucleolus;GO:0005739//mitochondrion;GO:0005829//cytosol;GO:0005886//plasma membrane;GO:0048046//apoplast	GO:0005524//ATP binding;GO:0051082//unfolded protein binding	GO:0006457//protein folding;GO:0006952//defense response;GO:0009414//response to water deprivation;GO:0009651//response to salt stress;GO:0009908//flower development;GO:0010286//heat acclimation;GO:0048366//leaf development;GO:0050821//protein stabilization;GO:0071277//cellular response to calcium ion
CSS0028550	966390	1.10455e+06	1.07157e+06	851926	430072	431903	1.0475e+06	571300	-0.874634	1.58703e-17	3.46237e-14	HSP90-5	Heat shock cognate 90 kDa [Gossypium arboreum]	Genetic Information Processing;Organismal Systems	Folding, sorting and degradation;Environmental adaptation	ko04141//Protein processing in endoplasmic reticulum;ko04626//Plant-pathogen interaction	K09487;K09487	GO:0005739//mitochondrion;GO:0005774//vacuolar membrane;GO:0005886//plasma membrane;GO:0009570//chloroplast stroma;GO:0009941//chloroplast envelope	GO:0005524//ATP binding;GO:0051082//unfolded protein binding	GO:0006457//protein folding;GO:0009408//response to heat;GO:0009414//response to water deprivation;GO:0009651//response to salt stress;GO:0009658//chloroplast organization;GO:0009704//de-etiolation;GO:0009793//embryo development ending in seed dormancy;GO:0010157//response to chlorate;GO:0045037//protein import into chloroplast stroma;GO:0048481//plant ovule development
CSS0000281	71955.4	92165.3	83281.7	15575.8	11252.1	16123	82467.5	14317	-2.5261	5.97921e-07	0.000108705	-	PREDICTED: calnexin homolog [Nelumbo nucifera]	Genetic Information Processing;Cellular Processes	Folding, sorting and degradation;Transport and catabolism	ko04141//Protein processing in endoplasmic reticulum;ko04145//Phagosome	K08054;K08054	GO:0005783//endoplasmic reticulum	GO:0005509//calcium ion binding;GO:0051082//unfolded protein binding	GO:0006457//protein folding
CSS0029055	187424	199255	218501	66667.8	66680.7	67209.8	201727	66852.8	-1.59334	9.12751e-11	5.43087e-08	-	PREDICTED: calnexin homolog 1-like [Nicotiana sylvestris]	Genetic Information Processing;Cellular Processes	Folding, sorting and degradation;Transport and catabolism	ko04141//Protein processing in endoplasmic reticulum;ko04145//Phagosome	K08054;K08054	GO:0005783//endoplasmic reticulum;GO:0016021//integral component of membrane	GO:0005509//calcium ion binding;GO:0051082//unfolded protein binding	GO:0006457//protein folding;GO:0006810//transport
CSS0032841	2294613	2.67117e+06	2.44425e+06	739950	753692	951159	2.47001e+06	814934	-1.59976	8.22525e-18	2.69171e-14	BIP4	unnamed protein product [Coffea canephora]	Genetic Information Processing;Genetic Information Processing	Folding, sorting and degradation;Folding, sorting and degradation	ko04141//Protein processing in endoplasmic reticulum;ko03060//Protein export	K09490;K09490	GO:0005618//cell wall;GO:0005773//vacuole;GO:0005788//endoplasmic reticulum lumen;GO:0005886//plasma membrane;GO:0009507//chloroplast	GO:0005524//ATP binding;GO:0032440//2-alkenal reductase [NAD(P)] activity	GO:0009408//response to heat;GO:0010197//polar nucleus fusion;GO:0030433//ER-associated ubiquitin-dependent protein catabolic process;GO:0055114//oxidation-reduction process
CSS0018884	601490	360502	543065	173416	236611	173472	501686	194500	-1.36702	9.57765e-05	0.00597007	BIP4	hypothetical protein JCGZ_20411 [Jatropha curcas]	Genetic Information Processing;Genetic Information Processing	Folding, sorting and degradation;Folding, sorting and degradation	ko04141//Protein processing in endoplasmic reticulum;ko03060//Protein export	K09490;K09490	GO:0005618//cell wall;GO:0005773//vacuole;GO:0005788//endoplasmic reticulum lumen;GO:0005886//plasma membrane;GO:0009507//chloroplast	GO:0005524//ATP binding;GO:0032440//2-alkenal reductase [NAD(P)] activity	GO:0009408//response to heat;GO:0010197//polar nucleus fusion;GO:0030433//ER-associated ubiquitin-dependent protein catabolic process;GO:0055114//oxidation-reduction process
CSS0026989	71236.1	64105	63554.3	17476.9	22905.5	24607.2	66298.5	21663.2	-1.61373	1.16593e-05	0.00129339	At2g21160	PREDICTED: translocon-associated protein subunit alpha [Vitis vinifera]	Genetic Information Processing	Folding, sorting and degradation	ko04141//Protein processing in endoplasmic reticulum	K13249	GO:0005783//endoplasmic reticulum	-	-
CSS0032256	41971.4	46052.5	42475.9	17763.4	14589.8	18133.1	43499.9	16828.7	-1.37009	0.000522033	0.0197498	HSP18.1	PREDICTED: 17.3 kDa class I heat shock protein-like [Nelumbo nucifera]	Genetic Information Processing	Folding, sorting and degradation	ko04141//Protein processing in endoplasmic reticulum	K13993	-	-	GO:0006950//response to stress
CSS0039544	137617	87546.8	98290.5	43709.6	40649.8	42392	107818	42250.5	-1.35156	8.41376e-07	0.0001412	PDI	PREDICTED: protein disulfide-isomerase [Nelumbo nucifera]	Genetic Information Processing	Folding, sorting and degradation	ko04141//Protein processing in endoplasmic reticulum	K09580	GO:0005788//endoplasmic reticulum lumen	GO:0003756//protein disulfide isomerase activity;GO:0004579//dolichyl-diphosphooligosaccharide-protein glycotransferase activity;GO:0009055//electron carrier activity;GO:0015035//protein disulfide oxidoreductase activity	GO:0006457//protein folding;GO:0006662//glycerol ether metabolic process;GO:0045454//cell redox homeostasis
CSS0026433	98514.5	99122	104392	50459.5	52790.3	37200	100676	46816.6	-1.10463	7.80703e-05	0.00526774	HSP18.2	PREDICTED: 17.3 kDa class I heat shock protein-like [Nelumbo nucifera]	Genetic Information Processing	Folding, sorting and degradation	ko04141//Protein processing in endoplasmic reticulum	K13993	GO:0005737//cytoplasm	-	GO:0006950//response to stress
CSS0029931	968320	1.14158e+06	1.06045e+06	542744	573544	629832	1.05678e+06	582040	-0.860488	0.000152764	0.00861934	HSP21	PREDICTED: small heat shock protein, chloroplastic-like [Malus domestica]	Genetic Information Processing	Folding, sorting and degradation	ko04141//Protein processing in endoplasmic reticulum	K13993	-	-	-
CSS0041321	110083	109078	114424	65849.9	70273.4	78071.5	111195	71398.2	-0.639134	0.000560288	0.020718	PDIL2-3	PREDICTED: protein disulfide isomerase-like 2-3 [Populus euphratica]	Genetic Information Processing	Folding, sorting and degradation	ko04141//Protein processing in endoplasmic reticulum	K09584	-	GO:0009055//electron carrier activity;GO:0015035//protein disulfide oxidoreductase activity;GO:0016853//isomerase activity	GO:0006662//glycerol ether metabolic process;GO:0045454//cell redox homeostasis
CSS0015612	50522.2	45141.7	49367.6	14704.3	17094.2	11564.4	48343.8	14454.3	-1.74183	0.0015397	0.0406345	At1g09760	unnamed protein product [Coffea canephora]	Genetic Information Processing	Transcription	ko03040//Spliceosome	K11092	GO:0005730//nucleolus;GO:0005829//cytosol;GO:0009507//chloroplast;GO:0015030//Cajal body;GO:0030529//intracellular ribonucleoprotein complex	GO:0003676//nucleic acid binding	GO:0000398//mRNA splicing, via spliceosome;GO:0001510//RNA methylation;GO:0009409//response to cold
CSS0006291	46053.3	41761.3	44618	16337.5	14487.2	14036.5	44144.2	14953.7	-1.56172	0.00115632	0.0329047	SC35	PREDICTED: serine/arginine-rich splicing factor SC35 [Vitis vinifera]	Genetic Information Processing	Transcription	ko03040//Spliceosome	K12891	-	GO:0000166//nucleotide binding;GO:0003676//nucleic acid binding	-
CSS0029535	13930.5	12614.3	13595.8	7538.92	6715.57	3567.74	13380.2	5940.74	-1.17138	0.000349433	0.0152123	BRR2A	PREDICTED: U5 small nuclear ribonucleoprotein 200 kDa helicase-like [Nelumbo nucifera]	Genetic Information Processing	Transcription	ko03040//Spliceosome	K12854	GO:0030529//intracellular ribonucleoprotein complex	GO:0003676//nucleic acid binding;GO:0005524//ATP binding;GO:0008026//ATP-dependent helicase activity	-
CSS0046490	124239	116471	123994	56494.1	60796.1	75192.7	121568	64161	-0.921996	0.000236226	0.0119547	MCM5	unnamed protein product [Coffea canephora]	Genetic Information Processing	Replication and repair	ko03030//DNA replication	K02209	GO:0005634//nucleus;GO:0005737//cytoplasm;GO:0042555//MCM complex	GO:0003677//DNA binding;GO:0003678//DNA helicase activity;GO:0005524//ATP binding;GO:0008094//DNA-dependent ATPase activity	GO:0000911//cytokinesis by cell plate formation;GO:0006268//DNA unwinding involved in DNA replication;GO:0006270//DNA replication initiation;GO:0006275//regulation of DNA replication;GO:0006306//DNA methylation;GO:0008283//cell proliferation;GO:0009909//regulation of flower development;GO:0010389//regulation of G2/M transition of mitotic cell cycle;GO:0051567//histone H3-K9 methylation
CSS0044886	94153.2	75315.2	65109.1	37953.1	38443	52345.6	78192.5	42913.9	-0.865585	0.00205301	0.0479891	MCM4	PREDICTED: DNA replication licensing factor MCM4 [Nicotiana sylvestris]	Genetic Information Processing	Replication and repair	ko03030//DNA replication	K02212	GO:0005829//cytosol;GO:0042555//MCM complex	GO:0003677//DNA binding;GO:0003678//DNA helicase activity;GO:0005524//ATP binding;GO:0008094//DNA-dependent ATPase activity	GO:0000280//nuclear division;GO:0000911//cytokinesis by cell plate formation;GO:0006268//DNA unwinding involved in DNA replication;GO:0006270//DNA replication initiation;GO:0006275//regulation of DNA replication;GO:0006306//DNA methylation;GO:0006342//chromatin silencing;GO:0007000//nucleolus organization;GO:0008283//cell proliferation;GO:0009165//nucleotide biosynthetic process;GO:0009909//regul…
CSS0047698	133900	127972	142423	72201.8	78690.1	90582.8	134765	80491.6	-0.743533	2.31073e-06	0.000328776	ROA2	hypothetical protein PHAVU_002G194200g [Phaseolus vulgaris]	Genetic Information Processing	Replication and repair	ko03030//DNA replication	K02541	GO:0005634//nucleus;GO:0042555//MCM complex	GO:0003677//DNA binding;GO:0003678//DNA helicase activity;GO:0005524//ATP binding;GO:0008094//DNA-dependent ATPase activity	GO:0000911//cytokinesis by cell plate formation;GO:0006268//DNA unwinding involved in DNA replication;GO:0006270//DNA replication initiation;GO:0006275//regulation of DNA replication;GO:0006306//DNA methylation;GO:0008283//cell proliferation;GO:0009909//regulation of flower development;GO:0016458//gene silencing;GO:0051567//histone H3-K9 methylation;GO:0051726//regulation of cell cycle
CSS0044464	51618.8	44545.5	88304.7	65676.3	24433.6	27993.3	61489.7	39367.7	-0.643331	0.00084489	0.026714	MCM6	PREDICTED: DNA replication licensing factor MCM6 [Vitis vinifera]	Genetic Information Processing	Replication and repair	ko03030//DNA replication	K02542	GO:0005634//nucleus;GO:0042555//MCM complex	GO:0003677//DNA binding;GO:0003678//DNA helicase activity;GO:0005524//ATP binding	GO:0006270//DNA replication initiation;GO:0032508//DNA duplex unwinding
CSS0035842	14425.1	15146.5	14442.3	8133.54	6752.67	12166.2	14671.3	9017.47	-0.702201	0.00028507	0.0136189	CNOT3	PREDICTED: CCR4-NOT transcription complex subunit 3 isoform X1 [Vitis vinifera]	Genetic Information Processing	Folding, sorting and degradation	ko03018//RNA degradation	K12580	GO:0005634//nucleus	-	GO:0045892//negative regulation of transcription, DNA-templated
CSS0028788	39709.2	43008.7	38312.9	16001.7	15945.2	24889.7	40343.6	18945.5	-1.09048	3.0757e-05	0.00269835	ERF1-3	hypothetical protein CICLE_v10015281mg [Citrus clementina]	Genetic Information Processing	Translation	ko03015//mRNA surveillance pathway	K03265	GO:0005737//cytoplasm	GO:0016149//translation release factor activity, codon specific	GO:0006415//translational termination
CSS0041941	84167.1	70965	80089.9	33920.9	32135.5	26997.9	78407.4	31018.1	-1.33788	0.000220531	0.0116401	TIF3B1	PREDICTED: eukaryotic translation initiation factor 3 subunit B [Vitis vinifera]	Genetic Information Processing	Translation	ko03013//RNA transport	K03253	GO:0005852//eukaryotic translation initiation factor 3 complex;GO:0016282//eukaryotic 43S preinitiation complex;GO:0033290//eukaryotic 48S preinitiation complex	GO:0000166//nucleotide binding;GO:0003743//translation initiation factor activity;GO:0031369//translation initiation factor binding	GO:0001731//formation of translation preinitiation complex;GO:0006446//regulation of translational initiation
CSS0015191	110405	128491	140320	72093.1	80945.1	86623.8	126405	79887.3	-0.66202	0.000384504	0.0160292	RPS9C	PREDICTED: 40S ribosomal protein S9-2 [Phoenix dactylifera]	Genetic Information Processing	Translation	ko03010//Ribosome	K02997	GO:0015935//small ribosomal subunit	GO:0003735//structural constituent of ribosome;GO:0019843//rRNA binding	GO:0006412//translation
CSS0013534	194315	181602	173221	315481	351806	248228	183046	305172	0.737417	0.00175631	0.0438196	rps14	ribosomal protein S14 (chloroplast) [Camellia sinensis]	Genetic Information Processing	Translation	ko03010//Ribosome	K02954	GO:0005739//mitochondrion;GO:0005840//ribosome;GO:0009507//chloroplast	GO:0003735//structural constituent of ribosome;GO:0019843//rRNA binding	GO:0006412//translation
CSS0007310	407615	329683	331166	664919	625635	436417	356155	575657	0.692706	1.2062e-06	0.000197365	GLN2	glutamine synthetase family protein [Populus trichocarpa]	Metabolism;Metabolism;Metabolism;Metabolism;Metabolism;Metabolism	Global and overview maps;Global and overview maps;Carbohydrate metabolism;Amino acid metabolism;Amino acid metabolism;Energy metabolism	ko01230//Biosynthesis of amino acids;ko00630//Glyoxylate and dicarboxylate metabolism;ko00250//Alanine, aspartate and glutamate metabolism;ko00220//Arginine biosynthesis;ko00910//Nitrogen metabolism	K01915;K01915;K01915;K01915;K01915;K01915	GO:0005739//mitochondrion;GO:0009535//chloroplast thylakoid membrane;GO:0009570//chloroplast stroma;GO:0009941//chloroplast envelope;GO:0022626//cytosolic ribosome;GO:0048046//apoplast	GO:0004356//glutamate-ammonia ligase activity	GO:0006542//glutamine biosynthetic process;GO:0009651//response to salt stress;GO:0046686//response to cadmium ion
CSS0020155	1.64272e+06	1.37182e+06	1.44178e+06	2.65652e+06	3.06762e+06	3.17787e+06	1.48544e+06	2.96734e+06	0.998277	0.000194218	0.0105055	-	ribulose-1,5-bisphosphate carboxylase/oxygenase large subunit [Pimelea ciliolaris]	Metabolism;Metabolism;Metabolism;Metabolism	Global and overview maps;Global and overview maps;Energy metabolism;Carbohydrate metabolism	ko01200//Carbon metabolism;ko00710//Carbon fixation in photosynthetic organisms;ko00630//Glyoxylate and dicarboxylate metabolism	K01601;K01601;K01601;K01601	-	GO:0003824//catalytic activity	GO:0008152//metabolic process
CSS0006058	8287.91	5481.96	5972.85	15047.1	12279.7	14083	6580.91	13803.3	1.06865	0.00178267	0.0440286	HPR3	PREDICTED: glyoxylate/hydroxypyruvate reductase HPR3-like [Solanum tuberosum]	Metabolism;Metabolism;Metabolism;Metabolism;Metabolism	Global and overview maps;Global and overview maps;Global and overview maps;Carbohydrate metabolism;Amino acid metabolism	ko01200//Carbon metabolism;ko00630//Glyoxylate and dicarboxylate metabolism;ko00260//Glycine, serine and threonine metabolism	K15919;K15919;K15919;K15919;K15919	-	GO:0016616//oxidoreductase activity, acting on the CH-OH group of donors, NAD or NADP as acceptor;GO:0048037//cofactor binding	GO:0008152//metabolic process
CSS0004626	21062.3	22413.5	24771.8	9984.04	10654.6	11324.5	22749.2	10654.4	-1.09437	0.000617809	0.022096	KCS12	unnamed protein product [Coffea canephora]	Metabolism;Metabolism;Organismal Systems;Metabolism	Global and overview maps;Global and overview maps;Environmental adaptation;Lipid metabolism	ko01110//Biosynthesis of secondary metabolites;ko04626//Plant-pathogen interaction;ko00062//Fatty acid elongation	K15397;K15397;K15397;K15397	GO:0005783//endoplasmic reticulum;GO:0016020//membrane	GO:0016747//transferase activity, transferring acyl groups other than amino-acyl groups	GO:0006633//fatty acid biosynthetic process;GO:0009409//response to cold;GO:0009416//response to light stimulus
CSS0007188	141156	138204	146840	80230	91068	89253.4	142066	86850.5	-0.70996	5.03639e-07	9.98884e-05	DHAPS-1	PREDICTED: phospho-2-dehydro-3-deoxyheptonate aldolase 1, chloroplastic [Sesamum indicum]	Metabolism;Metabolism;Metabolism;Metabolism	Global and overview maps;Global and overview maps;Global and overview maps;Amino acid metabolism	ko01110//Biosynthesis of secondary metabolites;ko01230//Biosynthesis of amino acids;ko00400//Phenylalanine, tyrosine and tryptophan biosynthesis	K01626;K01626;K01626;K01626	GO:0016020//membrane	GO:0003849//3-deoxy-7-phosphoheptulonate synthase activity;GO:0016829//lyase activity	GO:0009073//aromatic amino acid family biosynthetic process;GO:0009423//chorismate biosynthetic process;GO:0033587//shikimate biosynthetic process
CSS0008048	23983	22008.7	21839.5	45992.4	47153.5	47417.3	22610.4	46854.4	1.0512	0.00101001	0.0301399	DDS	PREDICTED: dammarenediol II synthase-like [Sesamum indicum]	Metabolism;Metabolism	Global and overview maps;Metabolism of terpenoids and polyketides	ko01110//Biosynthesis of secondary metabolites;ko00909//Sesquiterpenoid and triterpenoid biosynthesis	K15813;K15813	-	GO:0016866//intramolecular transferase activity	GO:0016104//triterpenoid biosynthetic process
CSS0014190	364760	324987	304412	573878	541026	601470	331386	572124	0.787814	1.02416e-12	1.34063e-09	MNR1	NAD(P)-binding Rossmann-fold superfamily protein, putative [Theobroma cacao]	Metabolism;Metabolism	Global and overview maps;Metabolism of terpenoids and polyketides	ko01110//Biosynthesis of secondary metabolites;ko00902//Monoterpenoid biosynthesis	K15095;K15095	GO:0005886//plasma membrane;GO:0009505//plant-type cell wall	GO:0047501//(+)-neomenthol dehydrogenase activity;GO:0047504//(-)-menthol dehydrogenase activity	GO:0006952//defense response;GO:0055114//oxidation-reduction process;GO:0080167//response to karrikin
CSS0000672	73289.3	74646.2	85047	39587.1	40762.3	50011.2	77660.8	43453.5	-0.837714	6.16122e-05	0.00448058	DFR	dihydroflavonol 4-reductase [Camellia sinensis]	Metabolism;Metabolism;Metabolism	Global and overview maps;Global and overview maps;Biosynthesis of other secondary metabolites	ko00941//Flavonoid biosynthesis	K13082;K13082;K13082	-	GO:0045552//dihydrokaempferol 4-reductase activity;GO:0050662//coenzyme binding	GO:0009718//anthocyanin-containing compound biosynthetic process;GO:0044237//cellular metabolic process;GO:0055114//oxidation-reduction process
CSS0017631	295589	319450	329380	208023	206919	195691	314806	203544	-0.629121	4.79451e-12	4.41687e-09	-	Chain A, Crystal Structure Of Beta-primeverosidase	Metabolism;Metabolism;Metabolism;Metabolism;Metabolism	Global and overview maps;Global and overview maps;Biosynthesis of other secondary metabolites;Carbohydrate metabolism;Metabolism of other amino acids	ko00940//Phenylpropanoid biosynthesis;ko00500//Starch and sucrose metabolism;ko00460//Cyanoamino acid metabolism	K01188;K01188;K01188;K01188;K01188	-	GO:0008422//beta-glucosidase activity;GO:0050535//beta-primeverosidase activity	GO:0005975//carbohydrate metabolic process
CSS0010367	46427.5	39934.2	36676.5	22030.5	24138.3	25764.7	41012.7	23977.8	-0.774371	4.33204e-05	0.00354415	PAL	phenylalanine ammonia-lyase [Populus trichocarpa]	Metabolism;Metabolism;Metabolism;Metabolism	Global and overview maps;Global and overview maps;Biosynthesis of other secondary metabolites;Amino acid metabolism	ko00940//Phenylpropanoid biosynthesis;ko00360//Phenylalanine metabolism	K10775;K10775;K10775;K10775	GO:0005737//cytoplasm	GO:0045548//phenylalanine ammonia-lyase activity	GO:0006559//L-phenylalanine catabolic process;GO:0009800//cinnamic acid biosynthetic process
CSS0009572	254171	241955	251338	133654	136006	153886	249155	141182	-0.819488	1.70671e-11	1.11704e-08	PER12	PREDICTED: peroxidase 12-like [Fragaria vesca subsp. vesca]	Metabolism;Metabolism;Metabolism	Global and overview maps;Global and overview maps;Biosynthesis of other secondary metabolites	ko00940//Phenylpropanoid biosynthesis	K00430;K00430;K00430	GO:0005773//vacuole;GO:0009505//plant-type cell wall;GO:0016020//membrane	GO:0004601//peroxidase activity;GO:0020037//heme binding;GO:0046872//metal ion binding	GO:0006979//response to oxidative stress;GO:0055114//oxidation-reduction process
CSS0032480	14850	10746.8	11018.7	21412.7	20245.4	20689.2	12205.2	20782.4	0.767872	0.000121674	0.00717441	PNC2	PREDICTED: peroxidase N1-like [Solanum tuberosum]	Metabolism;Metabolism;Metabolism	Global and overview maps;Global and overview maps;Biosynthesis of other secondary metabolites	ko00940//Phenylpropanoid biosynthesis	K00430;K00430;K00430	-	GO:0004601//peroxidase activity;GO:0020037//heme binding;GO:0046872//metal ion binding	GO:0006979//response to oxidative stress;GO:0055114//oxidation-reduction process
CSS0013157	27815.9	26244.3	26928.6	42426.2	44709	51475.1	26996.3	46203.4	0.775239	0.00138576	0.0377908	-	hypothetical protein PRUPE_ppa027053mg [Prunus persica]	Metabolism;Metabolism;Metabolism	Global and overview maps;Global and overview maps;Biosynthesis of other secondary metabolites	ko00940//Phenylpropanoid biosynthesis	K00430;K00430;K00430	-	GO:0004601//peroxidase activity;GO:0020037//heme binding;GO:0046872//metal ion binding	GO:0006979//response to oxidative stress;GO:0009615//response to virus;GO:0009723//response to ethylene;GO:0055114//oxidation-reduction process
CSS0033331	77731.3	93475.9	92042.1	176146	184875	132904	87749.8	164642	0.907861	0.000295635	0.0139015	-	unnamed protein product [Coffea canephora]	Metabolism	Energy metabolism	ko00910//Nitrogen metabolism	K01673	-	GO:0004089//carbonate dehydratase activity;GO:0008270//zinc ion binding	GO:0015976//carbon utilization
CSS0026907	152742	177822	154787	105742	102299	105114	161784	104385	-0.632148	2.00274e-06	0.000293257	CHLD	magnesium-chelatase subunit D [Camellia sinensis]	Metabolism;Metabolism;Metabolism	Global and overview maps;Global and overview maps;Metabolism of cofactors and vitamins	ko00860//Porphyrin and chlorophyll metabolism	K03404;K03404;K03404	GO:0009507//chloroplast	GO:0005524//ATP binding;GO:0016851//magnesium chelatase activity;GO:0017111//nucleoside-triphosphatase activity	GO:0015979//photosynthesis;GO:0015995//chlorophyll biosynthetic process
CSS0016066	106074	97047.6	102258	59882.9	61767.6	72863.6	101793	64838	-0.650727	1.82471e-05	0.00186605	GPAT6	PREDICTED: glycerol-3-phosphate 2-O-acyltransferase 6 [Populus euphratica]	Metabolism;Metabolism;Metabolism;Metabolism	Global and overview maps;Global and overview maps;Lipid metabolism;Lipid metabolism	ko00564//Glycerophospholipid metabolism;ko00561//Glycerolipid metabolism	K13508;K13508;K13508;K13508	-	GO:0003841//1-acylglycerol-3-phosphate O-acyltransferase activity;GO:0016791//phosphatase activity;GO:0090447//glycerol-3-phosphate 2-O-acyltransferase activity	GO:0006655//phosphatidylglycerol biosynthetic process;GO:0009908//flower development;GO:0010143//cutin biosynthetic process;GO:0016311//dephosphorylation
CSS0031309	55034.9	48651.5	48861.6	29112.2	26712.7	38199.8	50849.3	31341.6	-0.698151	0.000299835	0.0139015	UGD1	PREDICTED: UDP-glucose 6-dehydrogenase 1 [Vitis vinifera]	Metabolism;Metabolism;Metabolism;Metabolism	Global and overview maps;Carbohydrate metabolism;Carbohydrate metabolism;Carbohydrate metabolism	ko00520//Amino sugar and nucleotide sugar metabolism;ko00053//Ascorbate and aldarate metabolism;ko00040//Pentose and glucuronate interconversions	K00012;K00012;K00012;K00012	-	GO:0003979//UDP-glucose 6-dehydrogenase activity;GO:0051287//NAD binding	GO:0055114//oxidation-reduction process
CSS0028220	21231.5	26575.1	21222.3	15417.8	14992.5	14387.3	23009.6	14932.5	-0.62378	0.000430442	0.0172924	EP3	class IV chitinase [Actinidia chinensis]	Metabolism;Metabolism	Global and overview maps;Carbohydrate metabolism	ko00520//Amino sugar and nucleotide sugar metabolism	K01183;K01183	-	GO:0004568//chitinase activity;GO:0008061//chitin binding	GO:0005975//carbohydrate metabolic process;GO:0006032//chitin catabolic process;GO:0016998//cell wall macromolecule catabolic process
CSS0024623	53343.8	44656.1	45367.4	74349.1	70279.1	79077.3	47789.1	74568.5	0.641885	0.000470899	0.0181296	SPS2	PREDICTED: probable sucrose-phosphate synthase 3 [Prunus mume]	Metabolism;Metabolism	Global and overview maps;Carbohydrate metabolism	ko00500//Starch and sucrose metabolism	K00696;K00696	-	GO:0046524//sucrose-phosphate synthase activity;GO:0047947//glutamine N-phenylacetyltransferase activity	GO:0001666//response to hypoxia;GO:0005985//sucrose metabolic process;GO:0019375//galactolipid biosynthetic process
CSS0005789	104052	89177.7	93754.4	15830.6	17721.5	19583.5	95661.6	17711.9	-2.43322	0.000462695	0.0180258	GSTF12	glutathione S-transferase [Vitis vinifera]	Metabolism	Metabolism of other amino acids	ko00480//Glutathione metabolism	K00799	-	GO:0004364//glutathione transferase activity	GO:0006979//response to oxidative stress
CSS0010169	22431	24507.5	24187.7	47875.4	42302.3	55182.2	23708.7	48453.3	1.03118	0.00104033	0.0308097	-	PREDICTED: probable glutathione S-transferase [Populus euphratica]	Metabolism	Metabolism of other amino acids	ko00480//Glutathione metabolism	K00799	GO:0005886//plasma membrane	GO:0004364//glutathione transferase activity;GO:0043295//glutathione binding	GO:0006635//fatty acid beta-oxidation;GO:0006979//response to oxidative stress;GO:0009407//toxin catabolic process;GO:0010583//response to cyclopentenone;GO:0043161//proteasome-mediated ubiquitin-dependent protein catabolic process;GO:0046686//response to cadmium ion;GO:0051788//response to misfolded protein;GO:0080129//proteasome core complex assembly
CSS0002473	1.59087e+06	1.88398e+06	1.72539e+06	858666	967664	1128041	1.73341e+06	984790	-0.815728	0.000814424	0.0261294	ARGAH1	PREDICTED: arginase 1, mitochondrial [Nicotiana tomentosiformis]	Metabolism;Metabolism;Metabolism;Metabolism;Metabolism	Global and overview maps;Global and overview maps;Global and overview maps;Amino acid metabolism;Amino acid metabolism	ko00330//Arginine and proline metabolism;ko00220//Arginine biosynthesis	K01476;K01476;K01476;K01476;K01476	GO:0005739//mitochondrion;GO:0009507//chloroplast	GO:0004053//arginase activity;GO:0050897//cobalt ion binding	GO:0006527//arginine catabolic process;GO:0033388//putrescine biosynthetic process from arginine;GO:0042742//defense response to bacterium
CSS0050330	130584	141403	144322	66339	81637.5	94047.7	138770	80674.7	-0.782506	6.01523e-06	0.00075711	GLT1	PREDICTED: glutamate synthase 1 [NADH], chloroplastic isoform X1 [Nicotiana sylvestris]	Metabolism;Metabolism;Metabolism;Metabolism;Metabolism	Global and overview maps;Global and overview maps;Global and overview maps;Amino acid metabolism;Energy metabolism	ko00250//Alanine, aspartate and glutamate metabolism;ko00910//Nitrogen metabolism	K00264;K00264;K00264;K00264;K00264	GO:0009570//chloroplast stroma	GO:0005506//iron ion binding;GO:0010181//FMN binding;GO:0016040//glutamate synthase (NADH) activity;GO:0050660//flavin adenine dinucleotide binding;GO:0051536//iron-sulfur cluster binding	GO:0006094//gluconeogenesis;GO:0006096//glycolytic process;GO:0006537//glutamate biosynthetic process;GO:0009651//response to salt stress;GO:0019676//ammonia assimilation cycle;GO:0042128//nitrate assimilation;GO:0048589//developmental growth;GO:0055114//oxidation-reduction process
CSS0020461	162100	251818	256152	349674	338156	328304	223357	338711	0.600708	2.57142e-05	0.00233749	PPL1	PREDICTED: psbP-like protein 1, chloroplastic [Sesamum indicum]	Metabolism;Metabolism	Global and overview maps;Energy metabolism	ko00195//Photosynthesis	K02717;K02717	GO:0009523//photosystem II;GO:0009534//chloroplast thylakoid;GO:0031977//thylakoid lumen	-	GO:0006139//nucleobase-containing compound metabolic process;GO:0015979//photosynthesis;GO:0016043//cellular component organization;GO:0044085//cellular component biogenesis;GO:0044699//single-organism process
CSS0021906	1.71409e+06	1.40051e+06	1.5036e+06	2.33985e+06	2318855	2.43847e+06	1.5394e+06	2.36573e+06	0.619918	6.48441e-07	0.000114704	PETH	chloroplast ferredoxin-NADP+ oxidoreductase precursor [Capsicum annuum]	Metabolism;Metabolism	Global and overview maps;Energy metabolism	ko00195//Photosynthesis	K02641;K02641	GO:0042651//thylakoid membrane	GO:0004324//ferredoxin-NADP+ reductase activity;GO:0050660//flavin adenine dinucleotide binding;GO:0050661//NADP binding	GO:0055114//oxidation-reduction process
CSS0013440	5279302	5.54205e+06	5.54391e+06	9930541	10473332	6.28559e+06	5.45509e+06	8.89649e+06	0.705634	0.00096472	0.0292319	petC2	PREDICTED: cytochrome b6-f complex iron-sulfur subunit 1, chloroplastic [Vitis vinifera]	Metabolism;Metabolism	Global and overview maps;Energy metabolism	ko00195//Photosynthesis	K02636;K02636	GO:0016021//integral component of membrane;GO:0042651//thylakoid membrane	GO:0008121//ubiquinol-cytochrome-c reductase activity;GO:0009496//plastoquinol--plastocyanin reductase activity;GO:0045158//electron transporter, transferring electrons within cytochrome b6/f complex of photosystem II activity;GO:0046872//metal ion binding;GO:0051537//2 iron, 2 sulfur cluster binding	GO:0015979//photosynthesis;GO:0022900//electron transport chain
CSS0041780	22897.3	24753.8	25898.2	10679.8	11345.6	5438.61	24516.5	9154.65	-1.42117	0.00023745	0.0119547	COX6B-1	PREDICTED: cytochrome c oxidase subunit 6b-1 [Sesamum indicum]	Metabolism;Metabolism	Global and overview maps;Energy metabolism	ko00190//Oxidative phosphorylation	K02267;K02267	-	-	-
CSS0036698	81256.7	80954.9	87068.9	131685	121549	132443	83093.5	128559	0.62962	3.09208e-05	0.00269835	HHT1	PREDICTED: omega-hydroxypalmitate O-feruloyl transferase [Vitis vinifera]	Metabolism	Lipid metabolism	ko00073//Cutin, suberine and wax biosynthesis	K15400	-	GO:0016747//transferase activity, transferring acyl groups other than amino-acyl groups	-
CSS0042094	29600.2	34513.6	31086.1	18043.5	18901.6	22225.3	31733.3	19723.5	-0.686085	3.1834e-05	0.0027415	INV*DC4	soluble acid invertase 2 [Rhododendron hybrid cultivar]	Metabolism;Metabolism;Metabolism	Global and overview maps;Carbohydrate metabolism;Carbohydrate metabolism	ko00052//Galactose metabolism;ko00500//Starch and sucrose metabolism	K01193;K01193;K01193	GO:0005773//vacuole	GO:0004575//sucrose alpha-glucosidase activity	GO:0005985//sucrose metabolic process
CSS0036490	48154.5	55640.5	61345.3	83167.4	92959.5	107271	55046.8	94465.9	0.779135	1.17211e-07	3.06859e-05	RFS5	unnamed protein product [Coffea canephora]	Metabolism	Carbohydrate metabolism	ko00052//Galactose metabolism	K06617	-	GO:0047268//galactinol-raffinose galactosyltransferase activity;GO:0047274//galactinol-sucrose galactosyltransferase activity	GO:0008152//metabolic process
CSS0030283	59854.8	53777.8	56433.2	113310	109412	100606	56688.6	107776	0.926903	1.05194e-11	7.64998e-09	STS1	hypothetical protein PRUPE_ppa001276mg [Prunus persica]	Metabolism	Carbohydrate metabolism	ko00052//Galactose metabolism	K06611	-	GO:0004553//hydrolase activity, hydrolyzing O-glycosyl compounds;GO:0047268//galactinol-raffinose galactosyltransferase activity	GO:0008152//metabolic process
CSS0004766	207664	162070	137022	442059	571999	642170	168919	552076	1.70854	1.1861e-05	0.00129384	GOLS1	galactinol synthase [Camellia sinensis]	Metabolism	Carbohydrate metabolism	ko00052//Galactose metabolism	K18819	GO:0005737//cytoplasm	GO:0046872//metal ion binding;GO:0047216//inositol 3-alpha-galactosyltransferase activity	GO:0006012//galactose metabolic process;GO:0010325//raffinose family oligosaccharide biosynthetic process;GO:0052576//carbohydrate storage;GO:0070417//cellular response to cold
CSS0034475	13986.9	12426.5	11104	49467.4	48153.2	28458.3	12505.8	42026.3	1.74869	0.000571957	0.0209132	GOLS1	PREDICTED: galactinol synthase 1-like [Nelumbo nucifera]	Metabolism	Carbohydrate metabolism	ko00052//Galactose metabolism	K18819	-	GO:0047216//inositol 3-alpha-galactosyltransferase activity	-
CSS0015233	131732	130798	123546	263314	248861	140175	128692	217450	0.75676	1.64744e-05	0.00173911	SDH	Sorbitol Dehydrogenase family protein [Populus trichocarpa]	Metabolism;Metabolism;Metabolism	Global and overview maps;Carbohydrate metabolism;Carbohydrate metabolism	ko00051//Fructose and mannose metabolism;ko00040//Pentose and glucuronate interconversions	K00008;K00008;K00008	GO:0005829//cytosol;GO:0009506//plasmodesma	GO:0000166//nucleotide binding;GO:0003939//L-iditol 2-dehydrogenase activity;GO:0008270//zinc ion binding	GO:0055114//oxidation-reduction process
CSS0010154	29499.7	25516.5	25330.2	3411.29	3136.6	4080.26	26782.1	3542.72	-2.91834	0.00190322	0.0457962	TDX	PREDICTED: FAM10 family protein At4g22670-like [Musa acuminata subsp. malaccensis]	-	-	-	-	-	-	-
CSS0033400	38722.4	42674.5	42793.5	12250.6	11565.9	9582.15	41396.8	11132.9	-1.89469	9.62814e-06	0.00112529	XTH7	xyloglucan endotransglucosylase/hydrolase [Diospyros kaki]	-	-	-	-	GO:0005618//cell wall;GO:0048046//apoplast	GO:0016762//xyloglucan:xyloglucosyl transferase activity;GO:0033946//xyloglucan-specific endo-beta-1,4-glucanase activity	GO:0006073//cellular glucan metabolic process;GO:0009414//response to water deprivation
CSS0005443	168419	148596	157315	47993.3	53853.2	65226	158110	55690.8	-1.50542	1.54791e-06	0.0002471	MBD10	PREDICTED: methyl-CpG-binding domain-containing protein 10-like [Citrus sinensis]	-	-	-	-	-	-	-
CSS0029577	16665.8	18905.6	17397.7	6144.38	6168.98	8185.79	17656.4	6833.05	-1.36959	0.000186034	0.0102318	At1g75680	EG isoform 2 [Theobroma cacao]	-	-	-	-	GO:0005886//plasma membrane	GO:0008810//cellulase activity	GO:0005975//carbohydrate metabolic process
CSS0016075	56887.4	50860.2	65638.3	23632.3	20594.3	23102.3	57795.3	22443	-1.36469	0.000109584	0.00662083	SCPL40	hypothetical protein JCGZ_16882 [Jatropha curcas]	-	-	-	-	-	-	-
CSS0004106	33443.6	30764.2	34609.2	14658.1	9523.49	14382.1	32939	12854.6	-1.35751	0.000566519	0.0208307	FDM2	PREDICTED: factor of DNA methylation 1 isoform X2 [Vitis vinifera]	-	-	-	-	-	-	GO:0031047//gene silencing by RNA
CSS0028661	7055.58	NA	6350	2905.06	NA	2604.19	6702.79	2754.62	-1.28291	0.00142034	0.0384139	UAF30	PREDICTED: uncharacterized protein LOC100264067 [Vitis vinifera]	-	-	-	-	-	-	-
CSS0006112	44258.4	44861.9	52828.2	20696.8	19471.2	18713	47316.2	19627	-1.26949	3.23624e-07	6.61912e-05	DRT100	PREDICTED: DNA-damage-repair/toleration protein DRT100 [Solanum lycopersicum]	-	-	-	-	GO:0005618//cell wall;GO:0009506//plasmodesma;GO:0009507//chloroplast;GO:0016020//membrane;GO:0048046//apoplast	-	GO:0006952//defense response;GO:0007165//signal transduction
CSS0025639	89703.4	103716	102003	38647.9	41800.7	44144.1	98474.1	41530.9	-1.24556	2.1397e-07	4.87269e-05	RTNLB3	conserved hypothetical protein [Ricinus communis]	-	-	-	-	-	-	-
CSS0030756	75661.3	72864	70866.6	29012.3	30099	37530	73130.6	32213.7	-1.1828	0.000747344	0.024956	SBT1.6	PREDICTED: subtilisin-like protease [Nicotiana sylvestris]	-	-	-	-	GO:0005576//extracellular region	GO:0004252//serine-type endopeptidase activity;GO:0042802//identical protein binding	GO:0006508//proteolysis;GO:0043086//negative regulation of catalytic activity
CSS0008022	56989.5	52560.4	53491.6	22155.4	20356.3	29650.9	54347.1	24054.2	-1.17591	5.70641e-07	0.00010671	GSVIVT00026920001	hypothetical protein CICLE_v10019597mg [Citrus clementina]	-	-	-	-	GO:0005576//extracellular region;GO:0016021//integral component of membrane	GO:0004650//polygalacturonase activity	GO:0005975//carbohydrate metabolic process
CSS0018832	104557	108047	110714	53097.8	46766.9	50117.8	107773	49994.2	-1.10816	5.16874e-05	0.00395106	-	PREDICTED: nascent polypeptide-associated complex subunit alpha-like protein 1 [Elaeis guineensis]	-	-	-	-	-	-	-
CSS0035674	30111.4	35486.6	37171.2	19434.8	16881.7	15213.1	34256.4	17176.6	-0.995932	0.000438003	0.0173741	LTPG1	hypothetical protein VITISV_027707 [Vitis vinifera]	-	-	-	-	-	-	-
CSS0005108	77626.2	82303.6	79088.4	34301.7	36782.8	49680.3	79672.7	40254.9	-0.98492	1.29514e-07	3.26026e-05	KHSRP	PREDICTED: far upstream element-binding protein 1 isoform X2 [Vitis vinifera]	-	-	-	-	-	-	-
CSS0013637	4568.39	3989.72	6127.9	2430.07	2853.56	2188.47	4895.34	2490.7	-0.974856	0.000770826	0.0253521	HEN1	PREDICTED: small RNA 2&apos;-O-methyltransferase-like [Vitis vinifera]	-	-	-	-	-	-	-
CSS0007554	244375	204907	231241	117834	101776	129904	226841	116505	-0.961294	6.32861e-08	1.97242e-05	PETs	PREDICTED: uncharacterized protein LOC100262932 [Vitis vinifera]	-	-	-	-	GO:0009507//chloroplast	GO:0003723//RNA binding	GO:0006412//translation;GO:0044763//single-organism cellular process
CSS0007651	43177.1	38482.8	44819.3	29872.9	20225.5	18168.6	42159.7	22755.7	-0.88964	0.000280553	0.0135016	At1g64760	PREDICTED: glucan endo-1,3-beta-glucosidase 8 [Vitis vinifera]	-	-	-	-	-	GO:0042973//glucan endo-1,3-beta-D-glucosidase activity	GO:0005975//carbohydrate metabolic process
CSS0030792	65470.7	68948.8	76865.3	34682.7	33342.1	47029.7	70428.3	38351.5	-0.876871	0.00109736	0.0319211	At1g29660	hypothetical protein POPTR_0053s002102g, partial [Populus trichocarpa]	-	-	-	-	-	GO:0016788//hydrolase activity, acting on ester bonds	GO:0006629//lipid metabolic process
CSS0003455	64580.8	70933.8	66091.2	38416.8	32832.5	39949.5	67201.9	37066.3	-0.858396	7.22038e-05	0.00509358	-	Trigger factor [Gossypium arboreum]	-	-	-	-	-	-	-
CSS0012501	100619	106379	108114	50156.1	48784.2	76356.4	105037	58432.2	-0.846064	0.000531048	0.0198612	KWL1	hypothetical protein PRUPE_ppa024048mg [Prunus persica]	-	-	-	-	-	GO:0005524//ATP binding;GO:0016818//hydrolase activity, acting on acid anhydrides, in phosphorus-containing anhydrides	-
CSS0011182	928271	932828	968194	493561	478735	610334	943098	527543	-0.838117	2.98988e-10	1.50529e-07	CLPB1	PREDICTED: chaperone protein ClpB1 [Nicotiana sylvestris]	-	-	-	-	GO:0009570//chloroplast stroma;GO:0009941//chloroplast envelope	GO:0005524//ATP binding;GO:0016887//ATPase activity	GO:0006457//protein folding;GO:0010286//heat acclimation;GO:0034976//response to endoplasmic reticulum stress;GO:0043335//protein unfolding;GO:0045727//positive regulation of translation
CSS0024461	587543	740278	733749	324076	394810	438177	687190	385688	-0.833277	2.97868e-06	0.000406156	SCPL18	unnamed protein product [Vitis vinifera]	-	-	-	-	-	-	-
CSS0035879	232427	201191	217731	116994	123626	127986	217116	122868	-0.821354	0.00101311	0.0301399	-	hypothetical protein MIMGU_mgv1a012525mg [Erythranthe guttata]	-	-	-	-	GO:0009505//plant-type cell wall;GO:0009506//plasmodesma	-	GO:0000911//cytokinesis by cell plate formation;GO:0009664//plant-type cell wall organization;GO:0042545//cell wall modification;GO:0051707//response to other organism
CSS0003816	63352.7	60776.9	58715.1	29909.2	32260.4	43221.6	60948.3	35130.4	-0.794865	4.19726e-05	0.00347735	APF2	PREDICTED: protein ASPARTIC PROTEASE IN GUARD CELL 2-like [Sesamum indicum]	-	-	-	-	-	GO:0004190//aspartic-type endopeptidase activity	GO:0006508//proteolysis
CSS0041635	981851	1122810	1.224e+06	584900	646277	720815	1.10955e+06	650664	-0.769994	0.000358434	0.0152335	SCPL18	PREDICTED: serine carboxypeptidase-like 7 [Vitis vinifera]	-	-	-	-	-	GO:0004180//carboxypeptidase activity	-
CSS0045777	24516.4	19922.9	20493.8	13668.6	12561.5	12575.5	21644.4	12935.2	-0.742685	0.000232277	0.011877	SUVR2	PREDICTED: histone-lysine N-methyltransferase SUVR1 isoform X2 [Vitis vinifera]	-	-	-	-	-	-	-
CSS0017322	113580	131182	125384	72404.4	70589	78976.9	123382	73990.1	-0.737725	0.000139926	0.00803346	LTL1	hypothetical protein CICLE_v10020709mg [Citrus clementina]	-	-	-	-	-	GO:0016788//hydrolase activity, acting on ester bonds	GO:0006629//lipid metabolic process
CSS0039440	131966	180238	176389	78947.6	112220	103462	162864	98209.8	-0.729733	0.00119604	0.0337418	PRA1B4	PREDICTED: PRA1 family protein B4-like [Camelina sativa]	-	-	-	-	GO:0005768//endosome;GO:0005783//endoplasmic reticulum;GO:0005794//Golgi apparatus;GO:0005802//trans-Golgi network;GO:0005829//cytosol;GO:0009507//chloroplast	-	GO:0016192//vesicle-mediated transport
CSS0002652	31087.5	37476.2	39184.1	18615.2	20238.6	26145.9	35916	21666.6	-0.729155	0.000888002	0.027415	DBR	alcohol dehydrogenase [Camellia sinensis]	-	-	-	-	-	GO:0008270//zinc ion binding;GO:0016491//oxidoreductase activity	GO:0055114//oxidation-reduction process
CSS0025255	72505.9	81619.4	86406.5	41786.8	48145.8	55749.8	80177.3	48560.8	-0.723401	5.00354e-10	2.33915e-07	TOC159	Translocon at the outer envelope membrane of chloroplasts 159 [Theobroma cacao]	-	-	-	-	GO:0009536//plastid	-	-
CSS0043717	292745	368171	412284	226418	198808	225072	357733	216766	-0.722744	9.23824e-05	0.00581388	ASR1	abscisic stress-ripening protein ASR [Camellia sinensis]	-	-	-	-	-	-	GO:0006950//response to stress
CSS0006767	29334.4	25614.6	28919.5	15788.2	12136.4	22917.7	27956.2	16947.4	-0.722099	0.000578019	0.0210174	XTHA	PREDICTED: probable xyloglucan endotransglucosylase/hydrolase protein B [Populus euphratica]	-	-	-	-	GO:0009505//plant-type cell wall;GO:0009507//chloroplast;GO:0016020//membrane;GO:0048046//apoplast	GO:0004553//hydrolase activity, hydrolyzing O-glycosyl compounds;GO:0016762//xyloglucan:xyloglucosyl transferase activity	GO:0006073//cellular glucan metabolic process;GO:0009612//response to mechanical stimulus;GO:0009645//response to low light intensity stimulus;GO:0009733//response to auxin;GO:0009826//unidimensional cell growth
CSS0047533	102658	90309.5	75954.6	60501.9	59195	47314.8	89640.7	55670.6	-0.687239	0.000160798	0.00899505	LAC14	PREDICTED: laccase-14 [Vitis vinifera]	-	-	-	-	GO:0048046//apoplast	GO:0005507//copper ion binding;GO:0052716//hydroquinone:oxygen oxidoreductase activity	GO:0046274//lignin catabolic process;GO:0055114//oxidation-reduction process
CSS0035222	28355.4	27780.9	27735.9	15921.5	15142.4	21153.1	27957.4	17405.7	-0.683674	0.000110263	0.00662083	AAE6	PREDICTED: probable acyl-activating enzyme 5, peroxisomal [Nelumbo nucifera]	-	-	-	-	-	GO:0008756//o-succinylbenzoate-CoA ligase activity	GO:0008152//metabolic process
CSS0021475	17411.6	16904.2	17188.2	9792.73	11474.2	11271.3	17168	10846.1	-0.662549	0.000791116	0.0257427	WDL5	PREDICTED: nucleolar and coiled-body phosphoprotein 1 [Vitis vinifera]	-	-	-	-	-	-	-
CSS0033828	32314.3	33867.6	33745.4	19205.7	17858	26134.7	33309.1	21066.1	-0.660991	0.00120289	0.0337893	PLP3B	PREDICTED: thioredoxin domain-containing protein PLP3B-like isoform X1 [Nicotiana tomentosiformis]	-	-	-	-	-	-	GO:0045454//cell redox homeostasis
CSS0015586	340234	324980	370083	199020	207604	259602	345099	222076	-0.63596	0.00115604	0.0329047	HSP70-14	PREDICTED: heat shock 70 kDa protein 14-like [Sesamum indicum]	-	-	-	-	-	GO:0005524//ATP binding;GO:0032440//2-alkenal reductase [NAD(P)] activity	GO:0006950//response to stress;GO:0055114//oxidation-reduction process
CSS0040848	94565.6	96181	105283	60285.3	63746.4	72035.9	98676.5	65355.9	-0.59439	0.000646684	0.022634	At4g34215	PREDICTED: probable carbohydrate esterase At4g34215 [Nicotiana tomentosiformis]	-	-	-	-	-	-	-
CSS0005382	144219	148513	160408	200245	231264	252276	151047	227928	0.593586	0.000527015	0.0198237	SBT1.7	Xylem serine proteinase 1 precursor, putative [Ricinus communis]	-	-	-	-	GO:0009505//plant-type cell wall;GO:0048046//apoplast	GO:0004252//serine-type endopeptidase activity;GO:0042802//identical protein binding	GO:0006508//proteolysis;GO:0043086//negative regulation of catalytic activity;GO:0048359//mucilage metabolic process involved in seed coat development;GO:0080001//mucilage extrusion from seed coat
CSS0043219	167162	184252	194493	292559	311804	223917	181969	276094	0.601462	2.35375e-05	0.0022096	TIC55	Translocon at the inner envelope membrane of chloroplasts 55-II [Theobroma cacao]	-	-	-	-	GO:0009706//chloroplast inner membrane;GO:0016021//integral component of membrane	GO:0010277//chlorophyllide a oxygenase [overall] activity;GO:0018489//vanillate monooxygenase activity;GO:0046872//metal ion binding;GO:0051537//2 iron, 2 sulfur cluster binding	GO:0045036//protein targeting to chloroplast;GO:0055114//oxidation-reduction process
CSS0029465	19273.9	15698.8	14942.6	29184	25632.3	20933.1	16638.4	25249.8	0.601753	0.000198164	0.010631	ABC1K1	hypothetical protein JCGZ_07010 [Jatropha curcas]	-	-	-	-	GO:0005886//plasma membrane;GO:0010287//plastoglobule	GO:0004672//protein kinase activity;GO:0005524//ATP binding	GO:0006468//protein phosphorylation;GO:0015996//chlorophyll catabolic process;GO:0080183//response to photooxidative stress
CSS0016268	54391.9	60514.7	62111.7	88874.3	99472.6	85899.4	59006.1	91415.4	0.631574	0.000696289	0.0237355	-	PREDICTED: uncharacterized protein LOC100241189 [Vitis vinifera]	-	-	-	-	GO:0005773//vacuole;GO:0009570//chloroplast stroma	GO:0000166//nucleotide binding	GO:0010103//stomatal complex morphogenesis;GO:0016556//mRNA modification
CSS0049545	2279199	3475749	3.15622e+06	4184165	7.29709e+06	2.97865e+06	2.97039e+06	4.81997e+06	0.698371	0.00114992	0.0329047	RCA1	PREDICTED: ribulose bisphosphate carboxylase/oxygenase activase, chloroplastic isoform X1 [Vitis vinifera]	-	-	-	-	-	GO:0005524//ATP binding	-
CSS0006135	53848.7	57082.8	58292.3	88150.8	83235.9	108348	56407.9	93245	0.725129	0.000401816	0.0165402	CXE12	hypothetical protein VITISV_006466 [Vitis vinifera]	-	-	-	-	-	-	-
CSS0043644	24782.1	26339.2	25163.4	43816.5	39641.9	46455.2	25428.3	43304.5	0.768086	5.77914e-09	2.10136e-06	CYP76C2	hypothetical protein VITISV_012452 [Vitis vinifera]	-	-	-	-	-	GO:0004497//monooxygenase activity;GO:0005506//iron ion binding;GO:0009055//electron carrier activity;GO:0016705//oxidoreductase activity, acting on paired donors, with incorporation or reduction of molecular oxygen;GO:0020037//heme binding	GO:0055114//oxidation-reduction process
CSS0042916	5630.9	7535	6705.22	10648.9	11799.5	11671	6623.71	11373.1	0.77992	3.031e-05	0.00269835	AAE1	PREDICTED: probable acyl-activating enzyme 1, peroxisomal isoform X1 [Vitis vinifera]	-	-	-	-	GO:0005777//peroxisome	GO:0008756//o-succinylbenzoate-CoA ligase activity;GO:0016208//AMP binding	GO:0015996//chlorophyll catabolic process
CSS0024261	40232.8	35278.7	42469.5	61844.5	67830.5	78829.9	39327	69501.6	0.821527	0.00051056	0.019428	Fra	PREDICTED: major allergen Pru ar 1-like [Nelumbo nucifera]	-	-	-	-	-	-	-
CSS0027226	7540.75	8778.96	4978.98	18700.3	16025.4	9165.33	7099.56	14630.3	1.04316	0.000599966	0.0215757	EIF4B1	PREDICTED: uncharacterized protein LOC100242447 [Vitis vinifera]	-	-	-	-	-	-	-
CSS0007821	131047	76474.7	62435.5	302735	192876	93992.9	89985.8	196535	1.12701	0.000465696	0.0180354	PEP	PREDICTED: KH domain-containing protein At4g18375 [Vitis vinifera]	-	-	-	-	-	GO:0003723//RNA binding	GO:0048467//gynoecium development
CSS0027528	75407.3	59052.3	54473.9	261906	204180	135342	62977.8	200476	1.67051	1.13694e-08	3.72065e-06	-	hypothetical protein [Camellia sinensis]	-	-	-	-	-	-	-
CSS0024933	8922.34	8446.67	7408.54	36902.5	43983.6	18204	8259.18	33030	1.99971	0.00194967	0.0462383	At1g06620	hypothetical protein VITISV_027452 [Vitis vinifera]	-	-	-	-	-	GO:0016706//oxidoreductase activity, acting on paired donors, with incorporation or reduction of molecular oxygen, 2-oxoglutarate as one donor, and incorporation of one atom each of oxygen into both donors	GO:0055114//oxidation-reduction process
CSS0000167	4504.85	5845.67	5105.09	22320	26900.7	13386.9	5151.87	20869.2	2.01821	0.000984158	0.0296835	-	TATA-binding protein-associated factor 2N [Morus notabilis]	-	-	-	-	-	-	-
CSS0037176	7473.61	1571.61	1741.2	50582.5	9649.29	12041.6	3595.47	24091.1	2.74425	0.000376186	0.0157829	-	Leucine-rich repeat (LRR) family protein [Theobroma cacao]	-	-	-	-	-	GO:0016301//kinase activity;GO:0032440//2-alkenal reductase [NAD(P)] activity	GO:0016310//phosphorylation;GO:0055114//oxidation-reduction process
